# Supplementary material for: Identification of novel exons and transcribed regions by chimpanzee transcriptome sequencing
Source: Genome Biol. 2010 Jul 23;11(7):R78. doi: 10.1186/gb-2010-11-7-r78 (PMC2926789; doi:10.1186/gb-2010-11-7-r78)
Supplement: Additional file 2 — Custom tracks summarizing our results, which can be uploaded and viewed in the UCSC Genome Browser. [file gb-2010-11-7-r78-S2.GZ]

Archive with 1 entries (1 files):
- chimp_data.bed
