# Supplementary material for: Identification of novel exons and transcribed regions by chimpanzee transcriptome sequencing
Source: Genome Biol. 2010 Jul 23;11(7):R78. doi: 10.1186/gb-2010-11-7-r78 (PMC2926789; doi:10.1186/gb-2010-11-7-r78)
Supplement: Additional file 2 — Custom tracks summarizing our results, which can be uploaded and viewed in the UCSC Genome Browser. [file gb-2010-11-7-r78-S2.GZ › chimp_data.bed]

track name="Splicing, Brain" description="SplitSeek Results, Brain" visibility=1 useScore=0 color=0,60,120 priority=1
chr1	1535408	1538843	junct1:r2:u2	2	+	1535408	1538843	0	2	28,42,	0,3393,
chr1	10502561	10503691	junct2:r4:u4	4	+	10502561	10503691	0	2	43,26,	0,1104,
chr1	12788790	12789979	junct3:r24:u15	24	+	12788790	12789979	0	2	42,39,	0,1150,
chr1	13764400	13764403	insert4:r2:u2	2	+	13764400	13764403	0	1	3,	0,
chr1	13764871	13764937	junct5:r5:u5	5	+	13764871	13764937	0	2	38,25,	0,41,
chr1	16971534	16971762	junct6:r4:u4	4	+	16971534	16971762	0	2	44,24,	0,204,
chr1	19187248	19188129	junct7:r2:u2	2	+	19187248	19188129	0	2	35,27,	0,854,
chr1	19376186	19376242	junct8:r4:u3	4	+	19376186	19376242	0	2	23,30,	0,26,
chr1	20589586	20590313	junct9:r4:u4	4	+	20589586	20590313	0	2	35,43,	0,684,
chr1	23262105	23262177	junct10:r9:u9	9	+	23262105	23262177	0	2	43,27,	0,45,
chr1	23978031	23978633	junct11:r2:u2	2	+	23978031	23978633	0	2	41,25,	0,577,
chr1	24882132	24882987	junct12:r7:u2	7	+	24882132	24882987	0	2	21,31,	0,824,
chr1	26106317	26106808	junct13:r36:u27	36	+	26106317	26106808	0	2	45,46,	0,445,
chr1	26106911	26108936	junct14:r3:u3	3	+	26106911	26108936	0	2	45,23,	0,2002,
chr1	26109055	26109964	junct15:r2:u2	2	+	26109055	26109964	0	2	30,32,	0,877,
chr1	26109966	26111856	junct16:r13:u11	13	+	26109966	26111856	0	2	44,31,	0,1859,
chr1	28013621	28013626	insert17:r20:u9	20	+	28013621	28013626	0	1	5,	0,
chr1	28747496	28748083	junct18:r2:u2	2	+	28747496	28748083	0	2	32,25,	0,562,
chr1	29365585	29371156	junct19:r2:u2	2	+	29365585	29371156	0	2	41,31,	0,5540,
chr1	31308053	31312270	junct20:r18:u3	18	+	31308053	31312270	0	2	29,31,	0,4186,
chr1	32590268	32590270	insert21:r2:u2	2	+	32590268	32590270	0	1	2,	0,
chr1	32590732	32590735	insert22:r2:u2	2	+	32590732	32590735	0	1	3,	0,
chr1	32755289	32755292	insert23:r8:u2	8	+	32755289	32755292	0	1	3,	0,
chr1	35682711	35682713	insert24:r43:u19	43	+	35682711	35682713	0	1	2,	0,
chr1	35682709	35683629	junct25:r75:u31	75	+	35682709	35683629	0	2	39,46,	0,874,
chr1	35683618	35684274	junct26:r378:u72	378	+	35683618	35684274	0	2	46,25,	0,631,
chr1	35684263	35693291	junct27:r2:u2	2	+	35684263	35693291	0	2	34,27,	0,9001,
chr1	35684651	35684659	insert28:r2:u2	2	+	35684651	35684659	0	1	8,	0,
chr1	35685094	35685097	insert29:r3:u3	3	+	35685094	35685097	0	1	3,	0,
chr1	40190755	40193162	junct30:r2:u2	2	+	40190755	40193162	0	2	25,28,	0,2379,
chr1	40945486	40947008	junct31:r2:u2	2	+	40945486	40947008	0	2	37,27,	0,1495,
chr1	45061506	45076038	junct32:r5:u5	5	+	45061506	45076038	0	2	27,44,	0,14488,
chr1	46325511	46326236	junct33:r4:u4	4	+	46325511	46326236	0	2	31,36,	0,689,
chr1	46371180	46371265	junct34:r4:u4	4	+	46371180	46371265	0	2	42,42,	0,43,
chr1	46373021	46373188	junct35:r4:u4	4	+	46373021	46373188	0	2	29,32,	0,135,
chr1	46373202	46373904	junct36:r9:u7	9	+	46373202	46373904	0	2	32,25,	0,677,
chr1	46374027	46374194	junct37:r8:u6	8	+	46374027	46374194	0	2	40,23,	0,144,
chr1	46375515	46376325	junct38:r3:u2	3	+	46375515	46376325	0	2	21,31,	0,779,
chr1	46388417	46389281	junct39:r2:u2	2	+	46388417	46389281	0	2	29,33,	0,831,
chr1	52192205	52194771	junct40:r2:u2	2	+	52192205	52194771	0	2	37,23,	0,2543,
chr1	52241038	52253177	junct41:r4:u4	4	+	52241038	52253177	0	2	39,30,	0,12109,
chr1	53240609	53242112	junct42:r7:u6	7	+	53240609	53242112	0	2	45,25,	0,1478,
chr1	53296228	53297626	junct43:r2:u2	2	+	53296228	53297626	0	2	37,21,	0,1377,
chr1	53943796	53954684	junct44:r2:u2	2	+	53943796	53954684	0	2	21,30,	0,10858,
chr1	54178722	54180843	junct45:r2:u2	2	+	54178722	54180843	0	2	24,36,	0,2085,
chr1	60924701	60925307	junct46:r4:u2	4	+	60924701	60925307	0	2	29,24,	0,582,
chr1	60935134	60936350	junct47:r2:u2	2	+	60935134	60936350	0	2	44,31,	0,1185,
chr1	61949149	61949159	insert48:r2:u2	2	+	61949149	61949159	0	1	10,	0,
chr1	62284783	62284788	insert49:r3:u2	3	+	62284783	62284788	0	1	5,	0,
chr1	62494068	62496390	junct50:r3:u3	3	+	62494068	62496390	0	2	37,22,	0,2300,
chr1	62552079	62552085	insert51:r2:u2	2	+	62552079	62552085	0	1	6,	0,
chr1	62552251	62552257	insert52:r3:u3	3	+	62552251	62552257	0	1	6,	0,
chr1	62552299	62552301	insert53:r5:u5	5	+	62552299	62552301	0	1	2,	0,
chr1	62552433	62552435	insert54:r10:u10	10	+	62552433	62552435	0	1	2,	0,
chr1	63007819	63014779	junct55:r2:u2	2	+	63007819	63014779	0	2	22,32,	0,6928,
chr1	68597358	68597361	insert56:r6:u5	6	+	68597358	68597361	0	1	3,	0,
chr1	71475901	71481155	junct57:r3:u3	3	+	71475901	71481155	0	2	26,43,	0,5211,
chr1	71483594	71486947	junct58:r22:u18	22	+	71483594	71486947	0	2	43,24,	0,3329,
chr1	71487435	71487607	junct59:r5:u5	5	+	71487435	71487607	0	2	40,26,	0,146,
chr1	76006315	76006483	junct60:r2:u2	2	+	76006315	76006483	0	2	28,34,	0,134,
chr1	79023701	79027366	junct61:r3:u3	3	+	79023701	79027366	0	2	26,41,	0,3624,
chr1	79038806	79040223	junct62:r30:u10	30	+	79038806	79040223	0	2	39,30,	0,1387,
chr1	79041739	79042783	junct63:r28:u9	28	+	79041739	79042783	0	2	44,36,	0,1008,
chr1	79042847	79044894	junct64:r3:u3	3	+	79042847	79044894	0	2	32,30,	0,2017,
chr1	79045614	79048181	junct65:r101:u6	101	+	79045614	79048181	0	2	30,23,	0,2544,
chr1	79276820	79278126	junct66:r9:u9	9	+	79276820	79278126	0	2	33,39,	0,1267,
chr1	79280369	79280376	insert67:r2:u2	2	+	79280369	79280376	0	1	7,	0,
chr1	79289700	79293251	junct68:r2:u2	2	+	79289700	79293251	0	2	29,24,	0,3527,
chr1	79297181	79297330	junct69:r3:u3	3	+	79297181	79297330	0	2	33,30,	0,119,
chr1	79987693	79987910	junct70:r2:u2	2	+	79987693	79987910	0	2	32,22,	0,195,
chr1	80004979	80005770	junct71:r2:u2	2	+	80004979	80005770	0	2	28,33,	0,758,
chr1	80010171	80011297	junct72:r4:u2	4	+	80010171	80011297	0	2	46,20,	0,1106,
chr1	83385615	83385622	insert73:r3:u3	3	+	83385615	83385622	0	1	7,	0,
chr1	85384303	85384568	junct74:r2:u2	2	+	85384303	85384568	0	2	23,30,	0,235,
chr1	85906828	85913535	junct75:r2:u2	2	+	85906828	85913535	0	2	29,28,	0,6679,
chr1	87106760	87106831	junct76:r108:u30	108	+	87106760	87106831	0	2	27,42,	0,29,
chr1	94600231	94604350	junct77:r8:u2	8	+	94600231	94604350	0	2	21,32,	0,4087,
chr1	94619507	94624376	junct78:r2:u2	2	+	94619507	94624376	0	2	36,26,	0,4843,
chr1	95387783	95388853	junct79:r2:u2	2	+	95387783	95388853	0	2	26,32,	0,1038,
chr1	96406205	96406207	insert80:r2:u2	2	+	96406205	96406207	0	1	2,	0,
chr1	98320365	98320506	junct81:r2:u2	2	+	98320365	98320506	0	2	20,34,	0,107,
chr1	98356130	98356136	insert82:r3:u3	3	+	98356130	98356136	0	1	6,	0,
chr1	102593415	102595482	junct83:r6:u6	6	+	102593415	102595482	0	2	29,27,	0,2040,
chr1	110358296	110359607	junct84:r3:u3	3	+	110358296	110359607	0	2	38,34,	0,1277,
chr1	110490131	110492020	junct85:r3:u3	3	+	110490131	110492020	0	2	40,20,	0,1869,
chr1	110507362	110507819	junct86:r2:u2	2	+	110507362	110507819	0	2	38,32,	0,425,
chr1	110507887	110520955	junct87:r7:u7	7	+	110507887	110520955	0	2	42,45,	0,13023,
chr1	110542455	110543260	junct88:r2:u2	2	+	110542455	110543260	0	2	33,31,	0,774,
chr1	110791504	110792865	junct89:r40:u3	40	+	110791504	110792865	0	2	20,36,	0,1325,
chr1	110798029	110798392	junct90:r40:u22	40	+	110798029	110798392	0	2	46,37,	0,326,
chr1	110799308	110799739	junct91:r5:u5	5	+	110799308	110799739	0	2	34,44,	0,387,
chr1	111184146	111184292	junct92:r2:u2	2	+	111184146	111184292	0	2	25,33,	0,113,
chr1	112472869	112472926	junct93:r8:u6	8	+	112472869	112472926	0	2	27,26,	0,31,
chr1	112472916	112472967	junct94:r5:u3	5	+	112472916	112472967	0	2	22,24,	0,27,
chr1	113899964	113900579	junct95:r9:u6	9	+	113899964	113900579	0	2	35,33,	0,582,
chr1	119619173	119619703	junct96:r3:u3	3	+	119619173	119619703	0	2	29,36,	0,494,
chr1	121214184	121214708	junct97:r8:u8	8	+	121214184	121214708	0	2	41,44,	0,480,
chr1	121214732	121217013	junct98:r3:u3	3	+	121214732	121217013	0	2	31,29,	0,2252,
chr1	122929698	122932948	junct99:r4:u4	4	+	122929698	122932948	0	2	39,46,	0,3204,
chr1	122936345	122936353	insert100:r2:u2	2	+	122936345	122936353	0	1	8,	0,
chr1	123958150	123961752	junct101:r2:u2	2	+	123958150	123961752	0	2	41,23,	0,3579,
chr1	125016789	125017149	junct102:r2:u2	2	+	125016789	125017149	0	2	26,29,	0,331,
chr1	125050184	125050187	insert103:r2:u2	2	+	125050184	125050187	0	1	3,	0,
chr1	126648175	126649241	junct104:r5:u5	5	+	126648175	126649241	0	2	45,30,	0,1036,
chr1	126649283	126649875	junct105:r2:u2	2	+	126649283	126649875	0	2	20,39,	0,553,
chr1	127367721	127370130	junct106:r2:u2	2	+	127367721	127370130	0	2	27,36,	0,2373,
chr1	127726601	127728475	junct107:r9:u8	9	+	127726601	127728475	0	2	40,42,	0,1832,
chr1	127728594	127729304	junct108:r33:u28	33	+	127728594	127729304	0	2	44,44,	0,666,
chr1	127729326	127729955	junct109:r19:u16	19	+	127729326	127729955	0	2	39,45,	0,584,
chr1	127729948	127730797	junct110:r8:u6	8	+	127729948	127730797	0	2	31,30,	0,819,
chr1	127762350	127762836	junct111:r2:u2	2	+	127762350	127762836	0	2	34,26,	0,460,
chr1	127763350	127763486	junct112:r8:u3	8	+	127763350	127763486	0	2	30,23,	0,113,
chr1	128853775	128854117	junct113:r5:u5	5	+	128853775	128854117	0	2	31,40,	0,302,
chr1	129294995	129295152	junct114:r5:u3	5	+	129294995	129295152	0	2	43,23,	0,134,
chr1	129638285	129638369	junct115:r5:u5	5	+	129638285	129638369	0	2	37,46,	0,38,
chr1	130100604	130107352	junct116:r33:u11	33	+	130100604	130107352	0	2	43,37,	0,6711,
chr1	130465585	130465924	junct117:r108:u45	108	+	130465585	130465924	0	2	44,42,	0,297,
chr1	130466046	130466392	junct118:r687:u77	687	+	130466046	130466392	0	2	46,46,	0,300,
chr1	130466447	130466711	junct119:r440:u56	440	+	130466447	130466711	0	2	45,45,	0,219,
chr1	130466704	130467174	junct120:r128:u24	128	+	130466704	130467174	0	2	45,31,	0,439,
chr1	130467217	130467489	junct121:r572:u62	572	+	130467217	130467489	0	2	44,41,	0,231,
chr1	130467491	130467747	junct122:r383:u75	383	+	130467491	130467747	0	2	45,24,	0,232,
chr1	130729129	130733114	junct123:r7:u2	7	+	130729129	130733114	0	2	22,30,	0,3955,
chr1	130767552	130767603	junct124:r3:u3	3	+	130767552	130767603	0	2	27,22,	0,29,
chr1	130770351	130770354	insert125:r2:u2	2	+	130770351	130770354	0	1	3,	0,
chr1	132904207	132904635	junct126:r4:u2	4	+	132904207	132904635	0	2	26,29,	0,399,
chr1	135085565	135085769	junct127:r2:u2	2	+	135085565	135085769	0	2	23,32,	0,172,
chr1	135206362	135209052	junct128:r8:u3	8	+	135206362	135209052	0	2	26,25,	0,2665,
chr1	135248150	135250758	junct129:r3:u3	3	+	135248150	135250758	0	2	24,36,	0,2572,
chr1	135519530	135524832	junct130:r4:u4	4	+	135519530	135524832	0	2	34,32,	0,5270,
chr1	135525159	135526530	junct131:r2:u2	2	+	135525159	135526530	0	2	24,29,	0,1342,
chr1	135617798	135617949	junct132:r2:u2	2	+	135617798	135617949	0	2	25,36,	0,115,
chr1	135617778	135624517	junct133:r6:u5	6	+	135617778	135624517	0	2	44,23,	0,6716,
chr1	135618018	135618113	junct134:r3:u3	3	+	135618018	135618113	0	2	38,23,	0,72,
chr1	135637220	135639800	junct135:r5:u5	5	+	135637220	135639800	0	2	44,45,	0,2535,
chr1	136014760	136017858	junct136:r2:u2	2	+	136014760	136017858	0	2	44,33,	0,3065,
chr1	140448366	140448741	junct137:r4:u4	4	+	140448366	140448741	0	2	35,40,	0,335,
chr1	140460775	140461020	junct138:r2:u2	2	+	140460775	140461020	0	2	32,32,	0,213,
chr1	144984626	144985730	junct139:r4:u4	4	+	144984626	144985730	0	2	43,46,	0,1058,
chr1	145245948	145246007	junct140:r7:u7	7	+	145245948	145246007	0	2	31,27,	0,32,
chr1	147412204	147412492	junct141:r3:u3	3	+	147412204	147412492	0	2	33,29,	0,259,
chr1	147412749	147430042	junct142:r4:u4	4	+	147412749	147430042	0	2	41,26,	0,17267,
chr1	147436783	147443804	junct143:r3:u3	3	+	147436783	147443804	0	2	41,32,	0,6989,
chr1	148522848	148522851	insert144:r5:u2	5	+	148522848	148522851	0	1	3,	0,
chr1	148523641	148523726	junct145:r3:u3	3	+	148523641	148523726	0	2	40,44,	0,41,
chr1	149356608	149363862	junct146:r2:u2	2	+	149356608	149363862	0	2	37,22,	0,7232,
chr1	149386162	149387419	junct147:r3:u2	3	+	149386162	149387419	0	2	35,28,	0,1229,
chr1	150970970	150972765	junct148:r2:u2	2	+	150970970	150972765	0	2	24,39,	0,1756,
chr1	150972905	150977319	junct149:r4:u4	4	+	150972905	150977319	0	2	45,26,	0,4388,
chr1	150978454	150978600	junct150:r3:u3	3	+	150978454	150978600	0	2	28,44,	0,102,
chr1	153379011	153379232	junct151:r5:u4	5	+	153379011	153379232	0	2	32,23,	0,198,
chr1	153379214	153379793	junct152:r2:u2	2	+	153379214	153379793	0	2	24,30,	0,549,
chr1	153380045	153380411	junct153:r9:u8	9	+	153380045	153380411	0	2	39,24,	0,342,
chr1	153380709	153381082	junct154:r2:u2	2	+	153380709	153381082	0	2	33,25,	0,348,
chr1	153381066	153381317	junct155:r2:u2	2	+	153381066	153381317	0	2	32,30,	0,221,
chr1	166087151	166088081	junct156:r2:u2	2	+	166087151	166088081	0	2	44,25,	0,905,
chr1	166174363	166174366	insert157:r3:u3	3	+	166174363	166174366	0	1	3,	0,
chr1	172901940	172902818	junct158:r2:u2	2	+	172901940	172902818	0	2	29,27,	0,851,
chr1	177063340	177063344	insert159:r156:u6	156	+	177063340	177063344	0	1	4,	0,
chr1	181899414	181900181	junct160:r2:u2	2	+	181899414	181900181	0	2	27,25,	0,742,
chr1	181994453	181997988	junct161:r8:u7	8	+	181994453	181997988	0	2	38,45,	0,3490,
chr1	184323541	184323543	insert162:r3:u3	3	+	184323541	184323543	0	1	2,	0,
chr1	185777493	185777496	insert163:r2:u2	2	+	185777493	185777496	0	1	3,	0,
chr1	185870812	185870814	insert164:r7:u6	7	+	185870812	185870814	0	1	2,	0,
chr1	185873152	185873812	junct165:r2:u2	2	+	185873152	185873812	0	2	26,34,	0,626,
chr1	185873833	185873838	insert166:r6:u5	6	+	185873833	185873838	0	1	5,	0,
chr1	185873868	185873960	junct167:r4:u3	4	+	185873868	185873960	0	2	54,22,	0,70,
chr1	185873981	185873986	insert168:r12:u9	12	+	185873981	185873986	0	1	5,	0,
chr1	185874101	185874105	insert169:r13:u6	13	+	185874101	185874105	0	1	4,	0,
chr1	185874108	185874166	junct170:r4:u4	4	+	185874108	185874166	0	2	26,30,	0,28,
chr1	185874263	185874266	insert171:r2:u2	2	+	185874263	185874266	0	1	3,	0,
chr1	185875882	185876786	junct172:r40:u25	40	+	185875882	185876786	0	2	43,35,	0,869,
chr1	185876862	185880215	junct173:r33:u21	33	+	185876862	185880215	0	2	45,42,	0,3311,
chr1	193276263	193279383	junct174:r2:u2	2	+	193276263	193279383	0	2	30,40,	0,3080,
chr1	193759330	193760494	junct175:r5:u4	5	+	193759330	193760494	0	2	41,44,	0,1120,
chr1	195204400	195205890	junct176:r2:u2	2	+	195204400	195205890	0	2	31,28,	0,1462,
chr1	196166475	196175399	junct177:r2:u2	2	+	196166475	196175399	0	2	21,31,	0,8893,
chr1	197141280	197143048	junct178:r2:u2	2	+	197141280	197143048	0	2	38,21,	0,1747,
chr1	199791051	199796544	junct179:r2:u2	2	+	199791051	199796544	0	2	31,31,	0,5462,
chr1	200516260	200516267	insert180:r2:u2	2	+	200516260	200516267	0	1	7,	0,
chr1	200610651	200611447	junct181:r2:u2	2	+	200610651	200611447	0	2	20,36,	0,760,
chr1	204846000	204849269	junct182:r7:u2	7	+	204846000	204849269	0	2	24,24,	0,3245,
chr1	204924088	204927226	junct183:r3:u3	3	+	204924088	204927226	0	2	31,30,	0,3108,
chr1	205016200	205016550	junct184:r2:u2	2	+	205016200	205016550	0	2	32,33,	0,317,
chr1	206798793	206801027	junct185:r4:u4	4	+	206798793	206801027	0	2	29,27,	0,2207,
chr1	207005499	207005895	junct186:r5:u3	5	+	207005499	207005895	0	2	28,24,	0,372,
chr1	207009002	207009005	insert187:r41:u31	41	+	207009002	207009005	0	1	3,	0,
chr1	207009006	207009861	junct188:r40:u27	40	+	207009006	207009861	0	2	43,36,	0,819,
chr1	207009880	207011382	junct189:r6:u6	6	+	207009880	207011382	0	2	45,30,	0,1472,
chr1	207011442	207012118	junct190:r27:u23	27	+	207011442	207012118	0	2	46,43,	0,633,
chr1	207012155	207014354	junct191:r19:u13	19	+	207012155	207014354	0	2	45,34,	0,2165,
chr1	207014366	207018155	junct192:r29:u24	29	+	207014366	207018155	0	2	43,42,	0,3747,
chr1	207018198	207021022	junct193:r16:u14	16	+	207018198	207021022	0	2	45,30,	0,2794,
chr1	207021147	207023059	junct194:r14:u12	14	+	207021147	207023059	0	2	44,30,	0,1882,
chr1	207023121	207023497	junct195:r10:u9	10	+	207023121	207023497	0	2	43,37,	0,339,
chr1	207023490	207023855	junct196:r10:u9	10	+	207023490	207023855	0	2	45,45,	0,320,
chr1	207024012	207024983	junct197:r11:u10	11	+	207024012	207024983	0	2	43,40,	0,931,
chr1	207025040	207026953	junct198:r13:u12	13	+	207025040	207026953	0	2	45,45,	0,1868,
chr1	207027030	207029408	junct199:r4:u4	4	+	207027030	207029408	0	2	34,32,	0,2346,
chr1	207029513	207030239	junct200:r19:u15	19	+	207029513	207030239	0	2	41,40,	0,686,
chr1	207030271	207032576	junct201:r35:u26	35	+	207030271	207032576	0	2	46,40,	0,2265,
chr1	207032592	207034326	junct202:r7:u5	7	+	207032592	207034326	0	2	46,35,	0,1699,
chr1	207034482	207036110	junct203:r2:u2	2	+	207034482	207036110	0	2	24,32,	0,1596,
chr1	207036157	207046137	junct204:r18:u14	18	+	207036157	207046137	0	2	44,32,	0,9948,
chr1	207785541	207796354	junct205:r5:u5	5	+	207785541	207796354	0	2	36,38,	0,10775,
chr1	207796439	207799921	junct206:r5:u5	5	+	207796439	207799921	0	2	44,39,	0,3443,
chr1	207802622	207804334	junct207:r17:u16	17	+	207802622	207804334	0	2	44,42,	0,1670,
chr1	207804449	207817951	junct208:r13:u11	13	+	207804449	207817951	0	2	45,41,	0,13461,
chr1	207857045	207870710	junct209:r5:u5	5	+	207857045	207870710	0	2	40,31,	0,13634,
chr1	207911652	207975048	junct210:r2:u2	2	+	207911652	207975048	0	2	28,28,	0,63368,
chr1	211844143	211844354	junct211:r2:u2	2	+	211844143	211844354	0	2	44,21,	0,190,
chr1	211844385	211846549	junct212:r8:u7	8	+	211844385	211846549	0	2	46,40,	0,2124,
chr1	211846538	211856752	junct213:r3:u3	3	+	211846538	211856752	0	2	32,22,	0,10192,
chr1	215932965	215936691	junct214:r5:u5	5	+	215932965	215936691	0	2	32,45,	0,3681,
chr1	215936730	215937060	junct215:r7:u6	7	+	215936730	215937060	0	2	39,27,	0,303,
chr1	215937031	215938898	junct216:r3:u3	3	+	215937031	215938898	0	2	41,28,	0,1839,
chr1	215939131	215949237	junct217:r3:u3	3	+	215939131	215949237	0	2	36,31,	0,10075,
chr1	215974246	215977051	junct218:r7:u5	7	+	215974246	215977051	0	2	39,33,	0,2772,
chr1	216024167	216025730	junct219:r3:u2	3	+	216024167	216025730	0	2	24,29,	0,1534,
chr1	216134041	216139876	junct220:r2:u2	2	+	216134041	216139876	0	2	26,37,	0,5798,
chr1	225858973	225865226	junct221:r2:u2	2	+	225858973	225865226	0	2	22,30,	0,6223,
chr1	225879386	225879736	junct222:r2:u2	2	+	225879386	225879736	0	2	32,22,	0,328,
chr10	908307	908312	insert223:r2:u2	2	+	908307	908312	0	1	5,	0,
chr10	5912110	5912359	junct224:r23:u2	23	+	5912110	5912359	0	2	27,23,	0,226,
chr10	6068280	6070397	junct225:r5:u4	5	+	6068280	6070397	0	2	23,43,	0,2074,
chr10	6070392	6071067	junct226:r2:u2	2	+	6070392	6071067	0	2	38,22,	0,653,
chr10	6266036	6267186	junct227:r3:u2	3	+	6266036	6267186	0	2	26,30,	0,1120,
chr10	7932165	7933405	junct228:r2:u2	2	+	7932165	7933405	0	2	41,29,	0,1211,
chr10	12456886	12458056	junct229:r4:u4	4	+	12456886	12458056	0	2	40,41,	0,1129,
chr10	12474846	12480651	junct230:r6:u3	6	+	12474846	12480651	0	2	32,27,	0,5778,
chr10	15297447	15297449	insert231:r2:u2	2	+	15297447	15297449	0	1	2,	0,
chr10	15728748	15730479	junct232:r2:u2	2	+	15728748	15730479	0	2	30,28,	0,1703,
chr10	17857025	17866600	junct233:r7:u6	7	+	17857025	17866600	0	2	28,41,	0,9534,
chr10	17874476	17874621	junct234:r2:u2	2	+	17874476	17874621	0	2	24,36,	0,109,
chr10	17875573	17875991	junct235:r3:u3	3	+	17875573	17875991	0	2	35,35,	0,383,
chr10	17876648	17877116	junct236:r3:u3	3	+	17876648	17877116	0	2	31,33,	0,435,
chr10	17877137	17878050	junct237:r8:u6	8	+	17877137	17878050	0	2	34,34,	0,879,
chr10	23084138	23084143	insert238:r7:u7	7	+	23084138	23084143	0	1	5,	0,
chr10	27621018	27621630	junct239:r2:u2	2	+	27621018	27621630	0	2	39,24,	0,588,
chr10	28164046	28167978	junct240:r5:u2	5	+	28164046	28167978	0	2	21,31,	0,3901,
chr10	31030519	31032575	junct241:r179:u43	179	+	31030519	31032575	0	2	46,45,	0,2011,
chr10	31032563	31032725	junct242:r28:u16	28	+	31032563	31032725	0	2	43,39,	0,123,
chr10	31032735	31039570	junct243:r230:u58	230	+	31032735	31039570	0	2	45,30,	0,6805,
chr10	31039724	31044665	junct244:r238:u58	238	+	31039724	31044665	0	2	44,45,	0,4896,
chr10	31044802	31055417	junct245:r57:u11	57	+	31044802	31055417	0	2	32,45,	0,10570,
chr10	31055553	31058846	junct246:r130:u39	130	+	31055553	31058846	0	2	43,42,	0,3251,
chr10	31058986	31060089	junct247:r99:u33	99	+	31058986	31060089	0	2	41,42,	0,1061,
chr10	31060177	31067735	junct248:r135:u48	135	+	31060177	31067735	0	2	45,42,	0,7516,
chr10	32244588	32250055	junct249:r3:u2	3	+	32244588	32250055	0	2	26,37,	0,5430,
chr10	32563156	32563209	junct250:r2:u2	2	+	32563156	32563209	0	2	20,31,	0,22,
chr10	32768899	32769532	junct251:r3:u3	3	+	32768899	32769532	0	2	38,43,	0,590,
chr10	35797052	35799503	junct252:r2:u2	2	+	35797052	35799503	0	2	37,28,	0,2423,
chr10	45257445	45258760	junct253:r2:u2	2	+	45257445	45258760	0	2	22,38,	0,1277,
chr10	58105393	58119851	junct254:r6:u6	6	+	58105393	58119851	0	2	36,20,	0,14438,
chr10	58139278	58162363	junct255:r2:u2	2	+	58139278	58162363	0	2	44,30,	0,23055,
chr10	58880951	58893940	junct256:r6:u5	6	+	58880951	58893940	0	2	45,42,	0,12947,
chr10	67367164	67367169	insert257:r2:u2	2	+	67367164	67367169	0	1	5,	0,
chr10	67782849	67786631	junct258:r2:u2	2	+	67782849	67786631	0	2	34,33,	0,3749,
chr10	67814161	67814333	junct259:r9:u9	9	+	67814161	67814333	0	2	40,45,	0,127,
chr10	70948954	70949112	junct260:r2:u2	2	+	70948954	70949112	0	2	42,25,	0,133,
chr10	70961044	70963554	junct261:r2:u2	2	+	70961044	70963554	0	2	42,23,	0,2487,
chr10	71222617	71222682	junct262:r2:u2	2	+	71222617	71222682	0	2	25,39,	0,26,
chr10	71710023	71713635	junct263:r2:u2	2	+	71710023	71713635	0	2	42,21,	0,3591,
chr10	73817984	73888805	junct264:r3:u3	3	+	73817984	73888805	0	2	36,30,	0,70791,
chr10	76295330	76333937	junct265:r8:u3	8	+	76295330	76333937	0	2	38,31,	0,38576,
chr10	77318974	77320492	junct266:r38:u14	38	+	77318974	77320492	0	2	37,34,	0,1484,
chr10	77320498	77320645	junct267:r5:u5	5	+	77320498	77320645	0	2	29,30,	0,117,
chr10	91804961	91815534	junct268:r6:u6	6	+	91804961	91815534	0	2	32,33,	0,10540,
chr10	94017774	94018755	junct269:r7:u7	7	+	94017774	94018755	0	2	35,43,	0,938,
chr10	94018748	94024621	junct270:r8:u7	8	+	94018748	94024621	0	2	43,24,	0,5849,
chr10	94032028	94033255	junct271:r8:u7	8	+	94032028	94033255	0	2	28,31,	0,1196,
chr10	94035411	94039815	junct272:r2:u2	2	+	94035411	94039815	0	2	20,38,	0,4366,
chr10	94039827	94040437	junct273:r2:u2	2	+	94039827	94040437	0	2	35,24,	0,586,
chr10	94040457	94042608	junct274:r7:u7	7	+	94040457	94042608	0	2	41,39,	0,2112,
chr10	94042612	94045855	junct275:r4:u4	4	+	94042612	94045855	0	2	33,25,	0,3218,
chr10	94045843	94046024	junct276:r6:u6	6	+	94045843	94046024	0	2	34,29,	0,152,
chr10	94047770	94049863	junct277:r4:u4	4	+	94047770	94049863	0	2	29,32,	0,2061,
chr10	97728802	97729511	junct278:r8:u5	8	+	97728802	97729511	0	2	35,39,	0,670,
chr10	99732866	99732869	insert279:r2:u2	2	+	99732866	99732869	0	1	3,	0,
chr10	100580311	100581437	junct280:r7:u7	7	+	100580311	100581437	0	2	45,33,	0,1093,
chr10	100587128	100589212	junct281:r2:u2	2	+	100587128	100589212	0	2	23,40,	0,2044,
chr10	100593686	100596844	junct282:r4:u3	4	+	100593686	100596844	0	2	43,36,	0,3122,
chr10	100599827	100603632	junct283:r11:u9	11	+	100599827	100603632	0	2	40,39,	0,3766,
chr10	100864854	100864925	junct284:r34:u3	34	+	100864854	100864925	0	2	43,25,	0,46,
chr10	100867315	100867793	junct285:r3:u2	3	+	100867315	100867793	0	2	23,35,	0,443,
chr10	102160733	102161573	junct286:r5:u4	5	+	102160733	102161573	0	2	34,31,	0,809,
chr10	102173611	102174458	junct287:r2:u2	2	+	102173611	102174458	0	2	39,23,	0,824,
chr10	102554974	102555258	junct288:r3:u3	3	+	102554974	102555258	0	2	32,31,	0,253,
chr10	103095457	103105080	junct289:r4:u3	4	+	103095457	103105080	0	2	37,24,	0,9599,
chr10	103105152	103111693	junct290:r3:u3	3	+	103105152	103111693	0	2	23,30,	0,6511,
chr10	104583614	104585052	junct291:r2:u2	2	+	104583614	104585052	0	2	28,25,	0,1413,
chr10	111205870	111206286	junct292:r3:u3	3	+	111205870	111206286	0	2	26,44,	0,372,
chr10	114740113	114740116	insert293:r2:u2	2	+	114740113	114740116	0	1	3,	0,
chr10	119433478	119433543	junct294:r2:u2	2	+	119433478	119433543	0	2	34,29,	0,36,
chr10	120590012	120590696	junct295:r3:u3	3	+	120590012	120590696	0	2	31,39,	0,645,
chr10	121370538	121385223	junct296:r5:u5	5	+	121370538	121385223	0	2	38,23,	0,14662,
chr10	122310311	122314037	junct297:r2:u2	2	+	122310311	122314037	0	2	36,30,	0,3696,
chr10	122798612	122800740	junct298:r16:u3	16	+	122798612	122800740	0	2	34,30,	0,2098,
chr10	123996932	123998664	junct299:r4:u4	4	+	123996932	123998664	0	2	22,45,	0,1687,
chr10	123998758	123999032	junct300:r15:u9	15	+	123998758	123999032	0	2	44,36,	0,238,
chr10	123999174	124000237	junct301:r2:u2	2	+	123999174	124000237	0	2	43,30,	0,1033,
chr10	126757752	126766884	junct302:r45:u27	45	+	126757752	126766884	0	2	45,46,	0,9086,
chr10	126760929	126766884	junct303:r118:u44	118	+	126760929	126766884	0	2	42,45,	0,5910,
chr10	126766894	126768132	junct304:r222:u32	222	+	126766894	126768132	0	2	52,44,	0,1194,
chr10	126768126	126770109	junct305:r233:u51	233	+	126768126	126770109	0	2	46,46,	0,1937,
chr10	126768128	126779444	junct306:r34:u27	34	+	126768128	126779444	0	2	42,43,	0,11273,
chr10	126770099	126779445	junct307:r175:u58	175	+	126770099	126779445	0	2	45,44,	0,9302,
chr10	126779433	126784242	junct308:r261:u59	261	+	126779433	126784242	0	2	45,45,	0,4764,
chr10	126784228	126787058	junct309:r76:u24	76	+	126784228	126787058	0	2	46,38,	0,2792,
chr10_random	5639283	5639774	junct310:r3:u3	3	+	5639283	5639774	0	2	40,41,	0,450,
chr11	1086435	1087450	junct311:r3:u3	3	+	1086435	1087450	0	2	32,29,	0,986,
chr11	4077277	4078474	junct312:r5:u5	5	+	4077277	4078474	0	2	26,26,	0,1171,
chr11	4080108	4081732	junct313:r20:u19	20	+	4080108	4081732	0	2	46,46,	0,1578,
chr11	5545214	5545567	junct314:r3:u2	3	+	5545214	5545567	0	2	31,20,	0,333,
chr11	9519837	9519914	junct315:r4:u4	4	+	9519837	9519914	0	2	37,38,	0,39,
chr11	14404281	14405002	junct316:r7:u7	7	+	14404281	14405002	0	2	31,42,	0,679,
chr11	14411410	14412721	junct317:r11:u9	11	+	14411410	14412721	0	2	43,43,	0,1268,
chr11	14412783	14415104	junct318:r10:u6	10	+	14412783	14415104	0	2	42,31,	0,2290,
chr11	14422324	14423355	junct319:r3:u3	3	+	14422324	14423355	0	2	21,41,	0,990,
chr11	14462477	14465664	junct320:r2:u2	2	+	14462477	14465664	0	2	29,25,	0,3162,
chr11	17249989	17257755	junct321:r3:u3	3	+	17249989	17257755	0	2	41,20,	0,7746,
chr11	17744638	17834622	junct322:r7:u7	7	+	17744638	17834622	0	2	45,46,	0,89938,
chr11	17946061	17950304	junct323:r26:u15	26	+	17946061	17950304	0	2	29,42,	0,4201,
chr11	18482891	18482955	junct324:r7:u7	7	+	18482891	18482955	0	2	41,21,	0,43,
chr11	22850089	22850096	insert325:r5:u2	5	+	22850089	22850096	0	1	7,	0,
chr11	27447932	27449645	junct326:r6:u6	6	+	27447932	27449645	0	2	41,24,	0,1689,
chr11	31982982	31982985	insert327:r9:u7	9	+	31982982	31982985	0	1	3,	0,
chr11	31983601	31984337	junct328:r3:u3	3	+	31983601	31984337	0	2	34,25,	0,711,
chr11	32797216	32797565	junct329:r3:u2	3	+	32797216	32797565	0	2	42,31,	0,318,
chr11	32798133	32802853	junct330:r7:u5	7	+	32798133	32802853	0	2	30,35,	0,4685,
chr11	33314939	33314943	insert331:r2:u2	2	+	33314939	33314943	0	1	4,	0,
chr11	33591377	33591380	insert332:r2:u2	2	+	33591377	33591380	0	1	3,	0,
chr11	33953961	33961004	junct333:r2:u2	2	+	33953961	33961004	0	2	27,27,	0,7016,
chr11	34349675	34350442	junct334:r16:u2	16	+	34349675	34350442	0	2	20,32,	0,735,
chr11	34738586	34741200	junct335:r3:u2	3	+	34738586	34741200	0	2	24,33,	0,2581,
chr11	40511988	40536689	junct336:r3:u3	3	+	40511988	40536689	0	2	41,27,	0,24674,
chr11	40511987	40537017	junct337:r6:u6	6	+	40511987	40537017	0	2	44,39,	0,24991,
chr11	46413683	46414340	junct338:r2:u2	2	+	46413683	46414340	0	2	34,32,	0,625,
chr11	46414332	46417702	junct339:r7:u6	7	+	46414332	46417702	0	2	45,23,	0,3347,
chr11	46418041	46418206	junct340:r29:u3	29	+	46418041	46418206	0	2	28,25,	0,140,
chr11	47288439	47293224	junct341:r2:u2	2	+	47288439	47293224	0	2	42,23,	0,4762,
chr11	47779692	47780377	junct342:r2:u2	2	+	47779692	47780377	0	2	20,44,	0,641,
chr11	48286175	48288627	junct343:r7:u6	7	+	48286175	48288627	0	2	27,43,	0,2409,
chr11	59628435	59629088	junct344:r3:u3	3	+	59628435	59629088	0	2	45,42,	0,611,
chr11	59632028	59634622	junct345:r85:u2	85	+	59632028	59634622	0	2	25,38,	0,2556,
chr11	59634748	59635814	junct346:r6:u5	6	+	59634748	59635814	0	2	36,28,	0,1038,
chr11	59680550	59680888	junct347:r6:u2	6	+	59680550	59680888	0	2	31,22,	0,316,
chr11	60084968	60085603	junct348:r10:u10	10	+	60084968	60085603	0	2	44,45,	0,590,
chr11	61142885	61143913	junct349:r11:u3	11	+	61142885	61143913	0	2	30,37,	0,991,
chr11	61178684	61178866	junct350:r3:u3	3	+	61178684	61178866	0	2	26,42,	0,140,
chr11	61238085	61238276	junct351:r3:u3	3	+	61238085	61238276	0	2	22,36,	0,155,
chr11	61238242	61238533	junct352:r8:u8	8	+	61238242	61238533	0	2	29,28,	0,263,
chr11	61238504	61239019	junct353:r30:u21	30	+	61238504	61239019	0	2	43,38,	0,477,
chr11	61238978	61239268	junct354:r43:u18	43	+	61238978	61239268	0	2	44,39,	0,251,
chr11	61239235	61239479	junct355:r3:u3	3	+	61239235	61239479	0	2	32,34,	0,210,
chr11	61239450	61239972	junct356:r11:u8	11	+	61239450	61239972	0	2	42,41,	0,481,
chr11	61239934	61240334	junct357:r4:u4	4	+	61239934	61240334	0	2	34,31,	0,369,
chr11	61240330	61240574	junct358:r5:u5	5	+	61240330	61240574	0	2	29,23,	0,221,
chr11	61240590	61240887	junct359:r18:u15	18	+	61240590	61240887	0	2	44,43,	0,254,
chr11	62368295	62369818	junct360:r10:u9	10	+	62368295	62369818	0	2	44,43,	0,1480,
chr11	62629589	62630668	junct361:r5:u5	5	+	62629589	62630668	0	2	33,28,	0,1051,
chr11	62724060	62724222	junct362:r6:u2	6	+	62724060	62724222	0	2	31,30,	0,132,
chr11	63939227	63941355	junct363:r2:u2	2	+	63939227	63941355	0	2	18,30,	0,2098,
chr11	63942578	63942585	insert364:r4:u3	4	+	63942578	63942585	0	1	7,	0,
chr11	64991196	64991703	junct365:r3:u2	3	+	64991196	64991703	0	2	20,35,	0,472,
chr11	65109626	65111547	junct366:r2:u2	2	+	65109626	65111547	0	2	34,33,	0,1888,
chr11	65319880	65320244	junct367:r2:u2	2	+	65319880	65320244	0	2	43,27,	0,337,
chr11	66994065	66994677	junct368:r6:u2	6	+	66994065	66994677	0	2	28,23,	0,589,
chr11	67139272	67141893	junct369:r2:u2	2	+	67139272	67141893	0	2	33,30,	0,2591,
chr11	71158950	71158953	insert370:r5:u2	5	+	71158950	71158953	0	1	3,	0,
chr11	73003801	73005362	junct371:r2:u2	2	+	73003801	73005362	0	2	36,25,	0,1536,
chr11	73979852	73979854	insert372:r5:u5	5	+	73979852	73979854	0	1	2,	0,
chr11	75764177	75766296	junct373:r2:u2	2	+	75764177	75766296	0	2	22,32,	0,2087,
chr11	76110316	76111912	junct374:r2:u2	2	+	76110316	76111912	0	2	35,27,	0,1569,
chr11	76113219	76118843	junct375:r2:u2	2	+	76113219	76118843	0	2	30,31,	0,5593,
chr11	76118895	76120258	junct376:r4:u4	4	+	76118895	76120258	0	2	26,44,	0,1319,
chr11	76120232	76127183	junct377:r4:u4	4	+	76120232	76127183	0	2	40,46,	0,6905,
chr11	76515162	76518649	junct378:r5:u3	5	+	76515162	76518649	0	2	34,30,	0,3457,
chr11	76550483	76550859	junct379:r3:u3	3	+	76550483	76550859	0	2	30,45,	0,331,
chr11	76550883	76553480	junct380:r3:u2	3	+	76550883	76553480	0	2	29,44,	0,2553,
chr11	76553544	76556754	junct381:r15:u9	15	+	76553544	76556754	0	2	33,44,	0,3166,
chr11	76912527	76912529	insert382:r3:u3	3	+	76912527	76912529	0	1	2,	0,
chr11	81681568	81681622	junct383:r4:u4	4	+	81681568	81681622	0	2	25,25,	0,29,
chr11	81751367	81752624	junct384:r2:u2	2	+	81751367	81752624	0	2	30,27,	0,1230,
chr11	82032961	82032964	insert385:r3:u2	3	+	82032961	82032964	0	1	3,	0,
chr11	84268378	84269028	junct386:r3:u3	3	+	84268378	84269028	0	2	27,30,	0,620,
chr11	84927439	84931285	junct387:r27:u21	27	+	84927439	84931285	0	2	45,44,	0,3802,
chr11	92008472	92029065	junct388:r2:u2	2	+	92008472	92029065	0	2	30,25,	0,20568,
chr11	93501967	93502344	junct389:r4:u4	4	+	93501967	93502344	0	2	39,34,	0,343,
chr11	93502381	93503016	junct390:r11:u8	11	+	93502381	93503016	0	2	43,24,	0,611,
chr11	94366755	94367992	junct391:r5:u5	5	+	94366755	94367992	0	2	37,34,	0,1203,
chr11	94906483	94911840	junct392:r4:u4	4	+	94906483	94911840	0	2	45,37,	0,5320,
chr11	101855540	101859124	junct393:r2:u2	2	+	101855540	101859124	0	2	32,46,	0,3538,
chr11	103639789	103641199	junct394:r4:u4	4	+	103639789	103641199	0	2	42,27,	0,1383,
chr11	103643693	103644540	junct395:r12:u3	12	+	103643693	103644540	0	2	40,20,	0,827,
chr11	103647584	103661157	junct396:r7:u4	7	+	103647584	103661157	0	2	38,24,	0,13549,
chr11	104566348	104574593	junct397:r10:u3	10	+	104566348	104574593	0	2	31,20,	0,8225,
chr11	106758332	106760241	junct398:r3:u3	3	+	106758332	106760241	0	2	38,27,	0,1882,
chr11	107223674	107223735	junct399:r2:u2	2	+	107223674	107223735	0	2	28,24,	0,37,
chr11	107225472	107225525	junct400:r3:u2	3	+	107225472	107225525	0	2	25,26,	0,27,
chr11	108973779	108973785	insert401:r3:u2	3	+	108973779	108973785	0	1	6,	0,
chr11	113246322	113247706	junct402:r2:u2	2	+	113246322	113247706	0	2	30,29,	0,1355,
chr11	117409223	117409683	junct403:r2:u2	2	+	117409223	117409683	0	2	39,27,	0,433,
chr11	117410058	117416085	junct404:r4:u4	4	+	117410058	117416085	0	2	44,45,	0,5982,
chr11	117416068	117416499	junct405:r5:u5	5	+	117416068	117416499	0	2	43,29,	0,402,
chr11	117424133	117429277	junct406:r2:u2	2	+	117424133	117429277	0	2	22,41,	0,5103,
chr11	117429311	117430081	junct407:r2:u2	2	+	117429311	117430081	0	2	25,40,	0,730,
chr11	120240980	120240987	insert408:r4:u3	4	+	120240980	120240987	0	1	7,	0,
chr11	120241090	120241094	insert409:r3:u2	3	+	120241090	120241094	0	1	4,	0,
chr11	120560511	120562304	junct410:r3:u3	3	+	120560511	120562304	0	2	29,37,	0,1756,
chr11	121752911	121752914	insert411:r2:u2	2	+	121752911	121752914	0	1	3,	0,
chr11	124441881	124445761	junct412:r2:u2	2	+	124441881	124445761	0	2	38,23,	0,3857,
chr11	124445785	124450498	junct413:r2:u2	2	+	124445785	124450498	0	2	30,44,	0,4669,
chr11	124612927	124613625	junct414:r3:u2	3	+	124612927	124613625	0	2	28,30,	0,668,
chr11	124880519	124888452	junct415:r4:u4	4	+	124880519	124888452	0	2	29,31,	0,7902,
chr11	128953262	128957278	junct416:r2:u2	2	+	128953262	128957278	0	2	26,31,	0,3985,
chr11	129302890	129302892	insert417:r23:u4	23	+	129302890	129302892	0	1	2,	0,
chr11	129302910	129302914	insert418:r58:u16	58	+	129302910	129302914	0	1	4,	0,
chr11	131425149	131427505	junct419:r23:u2	23	+	131425149	131427505	0	2	26,26,	0,2330,
chr11	131454470	131454475	insert420:r2:u2	2	+	131454470	131454475	0	1	5,	0,
chr11	133416265	133416900	junct421:r7:u4	7	+	133416265	133416900	0	2	37,38,	0,597,
chr12	2942582	2942587	insert422:r2:u2	2	+	2942582	2942587	0	1	5,	0,
chr12	4455913	4455916	insert423:r2:u2	2	+	4455913	4455916	0	1	3,	0,
chr12	4456137	4456243	junct424:r24:u21	24	+	4456137	4456243	0	2	54,45,	0,61,
chr12	4456281	4456285	insert425:r4:u3	4	+	4456281	4456285	0	1	4,	0,
chr12	4817639	4818056	junct426:r2:u2	2	+	4817639	4818056	0	2	32,24,	0,393,
chr12	4825809	4831707	junct427:r2:u2	2	+	4825809	4831707	0	2	32,39,	0,5859,
chr12	6795740	6795965	junct428:r2:u2	2	+	6795740	6795965	0	2	24,30,	0,195,
chr12	6826730	6827045	junct429:r3:u3	3	+	6826730	6827045	0	2	31,28,	0,287,
chr12	6875072	6876010	junct430:r3:u3	3	+	6875072	6876010	0	2	31,23,	0,915,
chr12	7155368	7155698	junct431:r2:u2	2	+	7155368	7155698	0	2	28,31,	0,299,
chr12	7178030	7179195	junct432:r5:u4	5	+	7178030	7179195	0	2	39,32,	0,1133,
chr12	9094140	9096433	junct433:r6:u4	6	+	9094140	9096433	0	2	46,23,	0,2270,
chr12	9094135	9096992	junct434:r46:u30	46	+	9094135	9096992	0	2	46,45,	0,2812,
chr12	9096446	9096977	junct435:r7:u7	7	+	9096446	9096977	0	2	43,31,	0,500,
chr12	9097076	9099885	junct436:r8:u7	8	+	9097076	9099885	0	2	38,28,	0,2781,
chr12	9389507	9389905	junct437:r3:u2	3	+	9389507	9389905	0	2	36,21,	0,377,
chr12	9389903	9390474	junct438:r35:u2	35	+	9389903	9390474	0	2	24,34,	0,537,
chr12	17014009	17023256	junct439:r12:u12	12	+	17014009	17023256	0	2	45,30,	0,9217,
chr12	17023308	17064243	junct440:r41:u20	41	+	17023308	17064243	0	2	44,46,	0,40889,
chr12	17064374	17070320	junct441:r13:u9	13	+	17064374	17070320	0	2	39,45,	0,5901,
chr12	19895831	19900432	junct442:r2:u2	2	+	19895831	19900432	0	2	24,29,	0,4572,
chr12	27123410	27124137	junct443:r2:u2	2	+	27123410	27124137	0	2	37,27,	0,700,
chr12	27214579	27223123	junct444:r3:u3	3	+	27214579	27223123	0	2	36,36,	0,8508,
chr12	32076122	32077231	junct445:r4:u4	4	+	32076122	32077231	0	2	39,40,	0,1069,
chr12	32078386	32078653	junct446:r3:u2	3	+	32078386	32078653	0	2	22,32,	0,235,
chr12	32078636	32078867	junct447:r2:u2	2	+	32078636	32078867	0	2	26,33,	0,198,
chr12	32079405	32079566	junct448:r3:u3	3	+	32079405	32079566	0	2	27,28,	0,133,
chr12	32079608	32081592	junct449:r3:u2	3	+	32079608	32081592	0	2	25,30,	0,1954,
chr12	32081635	32081637	insert450:r2:u2	2	+	32081635	32081637	0	1	2,	0,
chr12	32891891	32892314	junct451:r15:u9	15	+	32891891	32892314	0	2	41,37,	0,386,
chr12	32892658	32892951	junct452:r8:u6	8	+	32892658	32892951	0	2	26,35,	0,258,
chr12	32972090	32972245	junct453:r3:u2	3	+	32972090	32972245	0	2	23,43,	0,112,
chr12	33473782	33474567	junct454:r8:u5	8	+	33473782	33474567	0	2	30,38,	0,747,
chr12	33473773	33474914	junct455:r152:u34	152	+	33473773	33474914	0	2	40,33,	0,1108,
chr12	33821059	33821450	junct456:r2:u2	2	+	33821059	33821450	0	2	28,31,	0,360,
chr12	33921940	33922194	junct457:r41:u25	41	+	33921940	33922194	0	2	43,25,	0,229,
chr12	33922202	33922376	junct458:r13:u11	13	+	33922202	33922376	0	2	44,39,	0,135,
chr12	33922981	33923255	junct459:r5:u4	5	+	33922981	33923255	0	2	32,22,	0,252,
chr12	33923284	33923524	junct460:r11:u10	11	+	33923284	33923524	0	2	35,21,	0,219,
chr12	36086461	36086466	insert461:r4:u2	4	+	36086461	36086466	0	1	5,	0,
chr12	38145107	38147041	junct462:r2:u2	2	+	38145107	38147041	0	2	37,21,	0,1913,
chr12	38664905	38665986	junct463:r7:u2	7	+	38664905	38665986	0	2	23,29,	0,1052,
chr12	38671172	38673575	junct464:r2:u2	2	+	38671172	38673575	0	2	30,24,	0,2379,
chr12	40230722	40231903	junct465:r2:u2	2	+	40230722	40231903	0	2	34,44,	0,1137,
chr12	43880119	43880121	insert466:r5:u3	5	+	43880119	43880121	0	1	2,	0,
chr12	43880193	43880196	insert467:r2:u2	2	+	43880193	43880196	0	1	3,	0,
chr12	45211960	45287282	junct468:r9:u4	9	+	45211960	45287282	0	2	22,40,	0,75282,
chr12	45287338	45297348	junct469:r3:u3	3	+	45287338	45297348	0	2	45,20,	0,9990,
chr12	45297500	45298680	junct470:r4:u4	4	+	45297500	45298680	0	2	24,45,	0,1135,
chr12	47685400	47686252	junct471:r2:u2	2	+	47685400	47686252	0	2	39,31,	0,821,
chr12	59609792	59611165	junct472:r2:u2	2	+	59609792	59611165	0	2	43,33,	0,1340,
chr12	60569678	60569741	junct473:r2:u2	2	+	60569678	60569741	0	2	34,27,	0,36,
chr12	63899008	63899893	junct474:r2:u2	2	+	63899008	63899893	0	2	37,20,	0,865,
chr12	63899950	63902938	junct475:r3:u3	3	+	63899950	63902938	0	2	31,38,	0,2950,
chr12	66960654	66963410	junct476:r3:u3	3	+	66960654	66963410	0	2	42,34,	0,2722,
chr12	67388253	67390122	junct477:r3:u2	3	+	67388253	67390122	0	2	35,31,	0,1838,
chr12	67390227	67393721	junct478:r4:u4	4	+	67390227	67393721	0	2	42,34,	0,3460,
chr12	69932505	69932782	junct479:r3:u3	3	+	69932505	69932782	0	2	42,36,	0,241,
chr12	69932824	69933135	junct480:r3:u2	3	+	69932824	69933135	0	2	27,34,	0,277,
chr12	69933161	69934667	junct481:r4:u4	4	+	69933161	69934667	0	2	41,25,	0,1481,
chr12	70666692	70666832	junct482:r2:u2	2	+	70666692	70666832	0	2	28,24,	0,116,
chr12	70666831	70668695	junct483:r3:u2	3	+	70666831	70668695	0	2	29,22,	0,1842,
chr12	70759764	70759769	insert484:r3:u3	3	+	70759764	70759769	0	1	5,	0,
chr12	71987278	71987466	junct485:r4:u4	4	+	71987278	71987466	0	2	38,20,	0,168,
chr12	71987478	71987846	junct486:r6:u6	6	+	71987478	71987846	0	2	32,38,	0,330,
chr12	72301099	72304920	junct487:r2:u2	2	+	72301099	72304920	0	2	22,31,	0,3790,
chr12	75986375	75986541	junct488:r2:u2	2	+	75986375	75986541	0	2	28,34,	0,132,
chr12	75986565	75988520	junct489:r2:u2	2	+	75986565	75988520	0	2	21,32,	0,1923,
chr12	76541214	76541221	insert490:r5:u4	5	+	76541214	76541221	0	1	7,	0,
chr12	76541500	76541506	insert491:r4:u3	4	+	76541500	76541506	0	1	6,	0,
chr12	79981901	80072778	junct492:r2:u2	2	+	79981901	80072778	0	2	25,45,	0,90832,
chr12	80429245	80429533	junct493:r5:u2	5	+	80429245	80429533	0	2	31,30,	0,258,
chr12	81914080	81914149	junct494:r636:u67	636	+	81914080	81914149	0	2	43,23,	0,46,
chr12	85636597	85638073	junct495:r10:u8	10	+	85636597	85638073	0	2	42,42,	0,1434,
chr12	86746196	86746202	insert496:r17:u14	17	+	86746196	86746202	0	1	6,	0,
chr12	92032884	92038446	junct497:r77:u24	77	+	92032884	92038446	0	2	45,46,	0,5516,
chr12	92038496	92039892	junct498:r109:u34	109	+	92038496	92039892	0	2	44,45,	0,1351,
chr12	92039903	92043872	junct499:r105:u35	105	+	92039903	92043872	0	2	41,46,	0,3923,
chr12	92043898	92045103	junct500:r292:u74	292	+	92043898	92045103	0	2	46,46,	0,1159,
chr12	92045225	92051026	junct501:r88:u38	88	+	92045225	92051026	0	2	45,37,	0,5764,
chr12	92051056	92064757	junct502:r196:u63	196	+	92051056	92064757	0	2	45,42,	0,13659,
chr12	92064915	92069021	junct503:r173:u62	173	+	92064915	92069021	0	2	46,27,	0,4079,
chr12	95218926	95219280	junct504:r2:u2	2	+	95218926	95219280	0	2	26,24,	0,330,
chr12	95952099	95980515	junct505:r6:u5	6	+	95952099	95980515	0	2	34,45,	0,28371,
chr12	95989306	95990146	junct506:r22:u12	22	+	95989306	95990146	0	2	39,30,	0,810,
chr12	96034554	96037109	junct507:r2:u2	2	+	96034554	96037109	0	2	29,29,	0,2526,
chr12	97022418	97023815	junct508:r2:u2	2	+	97022418	97023815	0	2	26,28,	0,1369,
chr12	99807303	99829277	junct509:r2:u2	2	+	99807303	99829277	0	2	20,40,	0,21934,
chr12	105074349	105074497	junct510:r5:u5	5	+	105074349	105074497	0	2	27,34,	0,114,
chr12	107951392	107951398	insert511:r3:u2	3	+	107951392	107951398	0	1	6,	0,
chr12	108161781	108161851	junct512:r5:u2	5	+	108161781	108161851	0	2	28,28,	0,42,
chr12	108161813	108161864	junct513:r5:u2	5	+	108161813	108161864	0	2	23,24,	0,27,
chr12	108908016	108911651	junct514:r5:u2	5	+	108908016	108911651	0	2	28,29,	0,3606,
chr12	108917867	108919155	junct515:r2:u2	2	+	108917867	108919155	0	2	31,35,	0,1253,
chr12	111627673	111630205	junct516:r2:u2	2	+	111627673	111630205	0	2	40,23,	0,2509,
chr12	111771650	111772833	junct517:r8:u8	8	+	111771650	111772833	0	2	43,26,	0,1157,
chr12	111773003	111775866	junct518:r12:u10	12	+	111773003	111775866	0	2	41,37,	0,2826,
chr12	111775988	111782423	junct519:r7:u6	7	+	111775988	111782423	0	2	33,42,	0,6393,
chr12	117608219	117608221	insert520:r3:u2	3	+	117608219	117608221	0	1	2,	0,
chr12	119524797	119524800	insert521:r4:u4	4	+	119524797	119524800	0	1	3,	0,
chr12	119524845	119524847	insert522:r14:u3	14	+	119524845	119524847	0	1	2,	0,
chr12	119524925	119524927	insert523:r8:u3	8	+	119524925	119524927	0	1	2,	0,
chr12	119919177	119919237	junct524:r3:u3	3	+	119919177	119919237	0	2	36,23,	0,37,
chr12	122079853	122080723	junct525:r3:u2	3	+	122079853	122080723	0	2	37,26,	0,844,
chr12	122143688	122143942	junct526:r9:u8	9	+	122143688	122143942	0	2	30,39,	0,215,
chr12	122143994	122147658	junct527:r13:u11	13	+	122143994	122147658	0	2	45,28,	0,3636,
chr12	122147723	122148024	junct528:r6:u4	6	+	122147723	122148024	0	2	26,39,	0,262,
chr12	122148048	122149430	junct529:r5:u5	5	+	122148048	122149430	0	2	40,40,	0,1342,
chr12	122162709	122162873	junct530:r2:u2	2	+	122162709	122162873	0	2	40,25,	0,139,
chr12	122781083	122781767	junct531:r2:u2	2	+	122781083	122781767	0	2	39,29,	0,655,
chr12	122857020	122857082	junct532:r6:u2	6	+	122857020	122857082	0	2	31,22,	0,40,
chr12	124335298	124336646	junct533:r2:u2	2	+	124335298	124336646	0	2	20,33,	0,1315,
chr12	125115370	125118826	junct534:r64:u16	64	+	125115370	125118826	0	2	36,36,	0,3420,
chr12	125147273	125147276	insert535:r2:u2	2	+	125147273	125147276	0	1	3,	0,
chr12	125629255	125629307	junct536:r2:u2	2	+	125629255	125629307	0	2	25,24,	0,28,
chr12	135059139	135060816	junct537:r5:u5	5	+	135059139	135060816	0	2	30,45,	0,1632,
chr12	135059138	135060831	junct538:r7:u5	7	+	135059138	135060831	0	2	32,37,	0,1656,
chr12	135098084	135124168	junct539:r11:u8	11	+	135098084	135124168	0	2	36,29,	0,26055,
chr12_random	3497835	3500190	junct540:r2:u2	2	+	3497835	3500190	0	2	25,40,	0,2315,
chr12_random	3500187	3500330	junct541:r3:u3	3	+	3500187	3500330	0	2	28,31,	0,112,
chr12_random	3500394	3503747	junct542:r5:u4	5	+	3500394	3503747	0	2	31,42,	0,3311,
chr12_random	3503846	3506702	junct543:r6:u5	6	+	3503846	3506702	0	2	39,44,	0,2812,
chr12_random	3506670	3507956	junct544:r4:u4	4	+	3506670	3507956	0	2	36,43,	0,1243,
chr12_random	3507960	3511235	junct545:r8:u8	8	+	3507960	3511235	0	2	30,45,	0,3230,
chr12_random	8390443	8394477	junct546:r2:u2	2	+	8390443	8394477	0	2	31,24,	0,4010,
chr13	20211268	20231889	junct547:r2:u2	2	+	20211268	20231889	0	2	30,21,	0,20600,
chr13	20231948	20232236	junct548:r2:u2	2	+	20231948	20232236	0	2	33,21,	0,267,
chr13	20738793	20739053	junct549:r18:u9	18	+	20738793	20739053	0	2	29,39,	0,221,
chr13	24962873	24962876	insert550:r2:u2	2	+	24962873	24962876	0	1	3,	0,
chr13	27199646	27199648	insert551:r7:u6	7	+	27199646	27199648	0	1	2,	0,
chr13	28341127	28344409	junct552:r2:u2	2	+	28341127	28344409	0	2	26,35,	0,3247,
chr13	28344449	28346530	junct553:r4:u3	4	+	28344449	28346530	0	2	23,44,	0,2037,
chr13	28350803	28354651	junct554:r8:u8	8	+	28350803	28354651	0	2	39,44,	0,3804,
chr13	28354661	28360790	junct555:r2:u2	2	+	28354661	28360790	0	2	41,26,	0,6103,
chr13	34900943	34907484	junct556:r22:u15	22	+	34900943	34907484	0	2	46,46,	0,6495,
chr13	34907489	34908300	junct557:r8:u7	8	+	34907489	34908300	0	2	32,44,	0,767,
chr13	34908279	34908453	junct558:r8:u7	8	+	34908279	34908453	0	2	45,45,	0,129,
chr13	34908463	34913558	junct559:r3:u3	3	+	34908463	34913558	0	2	45,30,	0,5065,
chr13	34932714	34946185	junct560:r27:u6	27	+	34932714	34946185	0	2	44,34,	0,13437,
chr13	34946562	34947497	junct561:r3:u3	3	+	34946562	34947497	0	2	22,43,	0,892,
chr13	34952325	34954768	junct562:r26:u2	26	+	34952325	34954768	0	2	21,37,	0,2406,
chr13	34964076	34967530	junct563:r2:u2	2	+	34964076	34967530	0	2	39,23,	0,3431,
chr13	36735240	36748295	junct564:r9:u3	9	+	36735240	36748295	0	2	34,27,	0,13028,
chr13	36768597	36773825	junct565:r2:u2	2	+	36768597	36773825	0	2	26,27,	0,5201,
chr13	36777982	36779366	junct566:r2:u2	2	+	36777982	36779366	0	2	28,42,	0,1342,
chr13	36790466	36791332	junct567:r2:u2	2	+	36790466	36791332	0	2	31,23,	0,843,
chr13	46638946	46641340	junct568:r5:u5	5	+	46638946	46641340	0	2	26,42,	0,2352,
chr13	47966827	47969721	junct569:r2:u2	2	+	47966827	47969721	0	2	25,26,	0,2868,
chr13	48139672	48141476	junct570:r3:u3	3	+	48139672	48141476	0	2	29,33,	0,1771,
chr13	48142226	48144502	junct571:r143:u26	143	+	48142226	48144502	0	2	42,46,	0,2230,
chr13	48380842	48383127	junct572:r7:u7	7	+	48380842	48383127	0	2	44,24,	0,2261,
chr13	49419932	49422168	junct573:r2:u2	2	+	49419932	49422168	0	2	20,46,	0,2190,
chr13	49923239	49923244	insert574:r3:u2	3	+	49923239	49923244	0	1	5,	0,
chr13	52064014	52064317	junct575:r13:u2	13	+	52064014	52064317	0	2	20,34,	0,269,
chr13	66346729	66346731	insert576:r2:u2	2	+	66346729	66346731	0	1	2,	0,
chr13	71617918	71617921	insert577:r2:u2	2	+	71617918	71617921	0	1	3,	0,
chr13	71619844	71654964	junct578:r4:u2	4	+	71619844	71654964	0	2	34,20,	0,35100,
chr13	75798207	75801721	junct579:r3:u3	3	+	75798207	75801721	0	2	20,32,	0,3482,
chr13	89813060	89813065	insert580:r7:u4	7	+	89813060	89813065	0	1	5,	0,
chr13	96327103	96327501	junct581:r2:u2	2	+	96327103	96327501	0	2	31,23,	0,375,
chr13	96336583	96343174	junct582:r2:u2	2	+	96336583	96343174	0	2	30,38,	0,6553,
chr13	96348622	96349227	junct583:r3:u3	3	+	96348622	96349227	0	2	20,45,	0,560,
chr13	96359642	96362009	junct584:r3:u3	3	+	96359642	96362009	0	2	41,43,	0,2324,
chr13	98233208	98233210	insert585:r5:u5	5	+	98233208	98233210	0	1	2,	0,
chr13	100808311	100808396	junct586:r9:u6	9	+	100808311	100808396	0	2	57,22,	0,63,
chr13	100808471	100808473	insert587:r8:u8	8	+	100808471	100808473	0	1	2,	0,
chr13	100808626	100808628	insert588:r6:u5	6	+	100808626	100808628	0	1	2,	0,
chr13	100808786	100808788	insert589:r2:u2	2	+	100808786	100808788	0	1	2,	0,
chr13	100808808	100808811	insert590:r3:u3	3	+	100808808	100808811	0	1	3,	0,
chr13	100808846	100808856	insert591:r3:u3	3	+	100808846	100808856	0	1	10,	0,
chr13	102585997	102589666	junct592:r16:u9	16	+	102585997	102589666	0	2	34,26,	0,3643,
chr13	102658911	102658916	insert593:r2:u2	2	+	102658911	102658916	0	1	5,	0,
chr13	102737926	102744338	junct594:r164:u63	164	+	102737926	102744338	0	2	43,43,	0,6369,
chr13	107539326	107539329	insert595:r2:u2	2	+	107539326	107539329	0	1	3,	0,
chr13	107539783	107552851	junct596:r4:u4	4	+	107539783	107552851	0	2	23,33,	0,13035,
chr13	111962902	111966575	junct597:r4:u4	4	+	111962902	111966575	0	2	45,42,	0,3631,
chr13	111966599	111975966	junct598:r12:u6	12	+	111966599	111975966	0	2	31,45,	0,9322,
chr13	111976117	111983481	junct599:r13:u8	13	+	111976117	111983481	0	2	45,45,	0,7319,
chr14	20137657	20167672	junct600:r4:u4	4	+	20137657	20167672	0	2	33,26,	0,29989,
chr14	20403731	20404346	junct601:r2:u2	2	+	20403731	20404346	0	2	26,31,	0,584,
chr14	20413621	20414347	junct602:r6:u6	6	+	20413621	20414347	0	2	41,31,	0,695,
chr14	20414867	20415081	junct603:r3:u2	3	+	20414867	20415081	0	2	25,29,	0,185,
chr14	22230131	22230188	junct604:r2:u2	2	+	22230131	22230188	0	2	27,27,	0,30,
chr14	22428701	22429565	junct605:r2:u2	2	+	22428701	22429565	0	2	25,36,	0,828,
chr14	22433700	22434006	junct606:r3:u3	3	+	22433700	22434006	0	2	35,32,	0,274,
chr14	22974732	22975050	junct607:r4:u4	4	+	22974732	22975050	0	2	27,31,	0,287,
chr14	22975107	22975252	junct608:r15:u14	15	+	22975107	22975252	0	2	45,24,	0,121,
chr14	22975250	22975421	junct609:r11:u10	11	+	22975250	22975421	0	2	37,46,	0,125,
chr14	22975386	22975771	junct610:r8:u7	8	+	22975386	22975771	0	2	42,23,	0,362,
chr14	22976226	22976498	junct611:r13:u13	13	+	22976226	22976498	0	2	36,34,	0,238,
chr14	22976602	22976803	junct612:r4:u4	4	+	22976602	22976803	0	2	39,46,	0,155,
chr14	23037780	23038047	junct613:r4857:u79	4857	+	23037780	23038047	0	2	48,45,	0,222,
chr14	23038138	23038141	insert614:r8:u2	8	+	23038138	23038141	0	1	3,	0,
chr14	23113346	23113817	junct615:r3:u3	3	+	23113346	23113817	0	2	30,30,	0,441,
chr14	25397038	25404897	junct616:r2:u2	2	+	25397038	25404897	0	2	26,36,	0,7823,
chr14	29691042	29694463	junct617:r3:u3	3	+	29691042	29694463	0	2	28,44,	0,3377,
chr14	29877268	29877271	insert618:r48:u7	48	+	29877268	29877271	0	1	3,	0,
chr14	29877699	29877703	insert619:r8:u6	8	+	29877699	29877703	0	1	4,	0,
chr14	32021440	32021442	insert620:r2:u2	2	+	32021440	32021442	0	1	2,	0,
chr14	33476557	33476625	junct621:r3:u3	3	+	33476557	33476625	0	2	41,25,	0,43,
chr14	34143548	34144988	junct622:r2:u2	2	+	34143548	34144988	0	2	33,24,	0,1416,
chr14	44235477	44237321	junct623:r4:u3	4	+	44235477	44237321	0	2	29,25,	0,1819,
chr14	44237349	44240153	junct624:r25:u16	25	+	44237349	44240153	0	2	44,39,	0,2765,
chr14	44240159	44240754	junct625:r4:u3	4	+	44240159	44240754	0	2	27,39,	0,556,
chr14	44240813	44249789	junct626:r13:u9	13	+	44240813	44249789	0	2	41,39,	0,8937,
chr14	48965330	48965772	junct627:r3:u3	3	+	48965330	48965772	0	2	35,25,	0,417,
chr14	49017601	49018365	junct628:r2:u2	2	+	49017601	49018365	0	2	23,43,	0,721,
chr14	49636749	49637161	junct629:r2:u2	2	+	49636749	49637161	0	2	23,31,	0,381,
chr14	49639290	49639629	junct630:r7:u2	7	+	49639290	49639629	0	2	20,32,	0,307,
chr14	54254453	54256794	junct631:r2:u2	2	+	54254453	54256794	0	2	34,29,	0,2312,
chr14	55590549	55590556	insert632:r10:u3	10	+	55590549	55590556	0	1	7,	0,
chr14	57575933	57578106	junct633:r2:u2	2	+	57575933	57578106	0	2	43,28,	0,2145,
chr14	57614089	57614622	junct634:r5:u5	5	+	57614089	57614622	0	2	40,45,	0,488,
chr14	57675229	57688469	junct635:r2:u2	2	+	57675229	57688469	0	2	33,31,	0,13209,
chr14	58741777	58742911	junct636:r7:u7	7	+	58741777	58742911	0	2	34,40,	0,1094,
chr14	58972305	58972442	junct637:r2:u2	2	+	58972305	58972442	0	2	24,29,	0,108,
chr14	59502205	59510374	junct638:r3:u2	3	+	59502205	59510374	0	2	30,21,	0,8148,
chr14	59526787	59527356	junct639:r3:u3	3	+	59526787	59527356	0	2	40,31,	0,538,
chr14	60441103	60445514	junct640:r2:u2	2	+	60441103	60445514	0	2	20,36,	0,4375,
chr14	61148633	61152197	junct641:r4:u4	4	+	61148633	61152197	0	2	39,31,	0,3533,
chr14	64478981	64549552	junct642:r3:u3	3	+	64478981	64549552	0	2	28,45,	0,70526,
chr14	66842366	66843382	junct643:r2:u2	2	+	66842366	66843382	0	2	39,27,	0,989,
chr14	66887693	66889348	junct644:r2:u2	2	+	66887693	66889348	0	2	29,41,	0,1614,
chr14	69322330	69322333	insert645:r2:u2	2	+	69322330	69322333	0	1	3,	0,
chr14	69383194	69383702	junct646:r2:u2	2	+	69383194	69383702	0	2	31,23,	0,485,
chr14	69383760	69383908	junct647:r8:u8	8	+	69383760	69383908	0	2	31,28,	0,120,
chr14	72811512	72813014	junct648:r2:u2	2	+	72811512	72813014	0	2	32,33,	0,1469,
chr14	73627479	73628724	junct649:r2:u2	2	+	73627479	73628724	0	2	27,30,	0,1215,
chr14	73665271	73665411	junct650:r2:u2	2	+	73665271	73665411	0	2	20,39,	0,101,
chr14	73665406	73665658	junct651:r5:u5	5	+	73665406	73665658	0	2	29,33,	0,219,
chr14	73665706	73667445	junct652:r2:u2	2	+	73665706	73667445	0	2	32,27,	0,1712,
chr14	73667787	73668003	junct653:r7:u3	7	+	73667787	73668003	0	2	30,23,	0,193,
chr14	74203670	74207345	junct654:r2:u2	2	+	74203670	74207345	0	2	35,20,	0,3655,
chr14	75398726	75398935	junct655:r14:u8	14	+	75398726	75398935	0	2	34,44,	0,165,
chr14	75715581	75717618	junct656:r2:u2	2	+	75715581	75717618	0	2	26,28,	0,2009,
chr14	75717709	75720046	junct657:r4:u4	4	+	75717709	75720046	0	2	37,26,	0,2311,
chr14	75720157	75722324	junct658:r6:u6	6	+	75720157	75722324	0	2	35,43,	0,2124,
chr14	75727981	75728350	junct659:r4:u4	4	+	75727981	75728350	0	2	29,42,	0,327,
chr14	75728434	75737317	junct660:r11:u11	11	+	75728434	75737317	0	2	37,45,	0,8838,
chr14	79508980	79538461	junct661:r8:u7	8	+	79508980	79538461	0	2	42,29,	0,29452,
chr14	90110001	90111454	junct662:r3:u2	3	+	90110001	90111454	0	2	20,43,	0,1410,
chr14	90537522	90538726	junct663:r2:u2	2	+	90537522	90538726	0	2	34,24,	0,1180,
chr14	90538820	90541348	junct664:r6:u6	6	+	90538820	90541348	0	2	30,46,	0,2482,
chr14	90541376	90541834	junct665:r5:u5	5	+	90541376	90541834	0	2	34,24,	0,434,
chr14	90541912	90542150	junct666:r8:u8	8	+	90541912	90542150	0	2	38,27,	0,211,
chr14	90543768	90543771	insert667:r5:u2	5	+	90543768	90543771	0	1	3,	0,
chr14	90544963	90544966	insert668:r4:u3	4	+	90544963	90544966	0	1	3,	0,
chr14	90545311	90545315	insert669:r14:u12	14	+	90545311	90545315	0	1	4,	0,
chr14	90545319	90545405	junct670:r154:u39	154	+	90545319	90545405	0	2	45,39,	0,47,
chr14	90545697	90545701	insert671:r7:u6	7	+	90545697	90545701	0	1	4,	0,
chr14	90545856	90545859	insert672:r2:u2	2	+	90545856	90545859	0	1	3,	0,
chr14	93061022	93061024	insert673:r2:u2	2	+	93061022	93061024	0	1	2,	0,
chr14	93436072	93439186	junct674:r5:u4	5	+	93436072	93439186	0	2	38,39,	0,3075,
chr14	94294687	94296275	junct675:r4:u4	4	+	94294687	94296275	0	2	32,30,	0,1558,
chr14	94296341	94298286	junct676:r13:u10	13	+	94296341	94298286	0	2	44,44,	0,1901,
chr14	94298390	94301111	junct677:r13:u7	13	+	94298390	94301111	0	2	44,43,	0,2678,
chr14	94301124	94303383	junct678:r2:u2	2	+	94301124	94303383	0	2	27,30,	0,2229,
chr14	94303826	94304212	junct679:r13:u13	13	+	94303826	94304212	0	2	45,46,	0,340,
chr14	94305837	94322351	junct680:r3:u3	3	+	94305837	94322351	0	2	37,40,	0,16474,
chr14	101369574	101371954	junct681:r2:u2	2	+	101369574	101371954	0	2	37,29,	0,2351,
chr14	102249995	102300757	junct682:r12:u10	12	+	102249995	102300757	0	2	43,45,	0,50717,
chr14	102336910	102338368	junct683:r5:u4	5	+	102336910	102338368	0	2	31,33,	0,1425,
chr14	102338369	102345583	junct684:r2:u2	2	+	102338369	102345583	0	2	26,26,	0,7188,
chr14	102528007	102528475	junct685:r3:u2	3	+	102528007	102528475	0	2	25,31,	0,437,
chr14	103950824	103958232	junct686:r2:u2	2	+	103950824	103958232	0	2	44,24,	0,7384,
chr14	103958388	103963639	junct687:r2:u2	2	+	103958388	103963639	0	2	38,22,	0,5229,
chr14	103963681	103978583	junct688:r8:u8	8	+	103963681	103978583	0	2	39,46,	0,14856,
chr14	103978758	103987101	junct689:r3:u3	3	+	103978758	103987101	0	2	39,33,	0,8310,
chr14	103978755	103989831	junct690:r6:u6	6	+	103978755	103989831	0	2	42,34,	0,11042,
chr14	103987073	103989825	junct691:r2:u2	2	+	103987073	103989825	0	2	43,28,	0,2724,
chr14	104164762	104166874	junct692:r6:u5	6	+	104164762	104166874	0	2	24,34,	0,2078,
chr14	104404582	104405717	junct693:r3:u3	3	+	104404582	104405717	0	2	24,37,	0,1098,
chr15	26613122	26613173	junct694:r3:u3	3	+	26613122	26613173	0	2	26,23,	0,28,
chr15	29467917	29475049	junct695:r787:u57	787	+	29467917	29475049	0	2	44,41,	0,7091,
chr15	29467917	29479820	junct696:r50:u31	50	+	29467917	29479820	0	2	43,22,	0,11881,
chr15	29475018	29479842	junct697:r543:u52	543	+	29475018	29479842	0	2	43,44,	0,4780,
chr15	29479912	29479914	insert698:r2:u2	2	+	29479912	29479914	0	1	2,	0,
chr15	29479959	29479961	insert699:r2:u2	2	+	29479959	29479961	0	1	2,	0,
chr15	29480263	29480315	junct700:r5:u4	5	+	29480263	29480315	0	2	21,21,	0,31,
chr15	37353379	37353635	junct701:r6:u6	6	+	37353379	37353635	0	2	32,42,	0,214,
chr15	37353657	37356769	junct702:r8:u6	8	+	37353657	37356769	0	2	34,46,	0,3066,
chr15	37356816	37357562	junct703:r23:u19	23	+	37356816	37357562	0	2	44,37,	0,709,
chr15	37357530	37359929	junct704:r8:u6	8	+	37357530	37359929	0	2	43,43,	0,2356,
chr15	37359953	37360259	junct705:r13:u13	13	+	37359953	37360259	0	2	40,44,	0,262,
chr15	37360266	37361918	junct706:r21:u18	21	+	37360266	37361918	0	2	44,44,	0,1608,
chr15	37361911	37362357	junct707:r3:u3	3	+	37361911	37362357	0	2	27,34,	0,412,
chr15	37362363	37363886	junct708:r11:u10	11	+	37362363	37363886	0	2	45,32,	0,1491,
chr15	38354858	38360074	junct709:r5:u2	5	+	38354858	38360074	0	2	34,22,	0,5194,
chr15	38380337	38381792	junct710:r6:u5	6	+	38380337	38381792	0	2	46,43,	0,1412,
chr15	39524938	39525097	junct711:r10:u9	10	+	39524938	39525097	0	2	37,44,	0,115,
chr15	39525055	39525463	junct712:r386:u46	386	+	39525055	39525463	0	2	45,40,	0,368,
chr15	39525468	39525617	junct713:r207:u43	207	+	39525468	39525617	0	2	46,25,	0,124,
chr15	39525613	39525753	junct714:r393:u56	393	+	39525613	39525753	0	2	39,29,	0,111,
chr15	39525723	39525889	junct715:r331:u28	331	+	39525723	39525889	0	2	43,32,	0,134,
chr15	39525886	39526459	junct716:r349:u37	349	+	39525886	39526459	0	2	45,29,	0,544,
chr15	39526491	39526660	junct717:r273:u52	273	+	39526491	39526660	0	2	41,42,	0,127,
chr15	39526650	39526652	insert718:r2:u2	2	+	39526650	39526652	0	1	2,	0,
chr15	40315600	40315919	junct719:r2:u2	2	+	40315600	40315919	0	2	27,37,	0,282,
chr15	40462449	40466076	junct720:r4:u4	4	+	40462449	40466076	0	2	34,23,	0,3604,
chr15	40912609	40913284	junct721:r9:u7	9	+	40912609	40913284	0	2	43,40,	0,635,
chr15	40921442	40921829	junct722:r3:u3	3	+	40921442	40921829	0	2	31,26,	0,361,
chr15	41860561	41864433	junct723:r3:u2	3	+	41860561	41864433	0	2	44,21,	0,3851,
chr15	45387082	45389257	junct724:r2:u2	2	+	45387082	45389257	0	2	30,44,	0,2131,
chr15	48991362	48992249	junct725:r3:u3	3	+	48991362	48992249	0	2	43,27,	0,860,
chr15	49002277	49004033	junct726:r2:u2	2	+	49002277	49004033	0	2	28,26,	0,1730,
chr15	49004119	49016195	junct727:r2:u2	2	+	49004119	49016195	0	2	28,34,	0,12042,
chr15	53593465	53593467	insert728:r2:u2	2	+	53593465	53593467	0	1	2,	0,
chr15	54730386	54734001	junct729:r4:u4	4	+	54730386	54734001	0	2	39,31,	0,3584,
chr15	56068845	56068849	insert730:r13:u9	13	+	56068845	56068849	0	1	4,	0,
chr15	56068864	56068918	junct731:r2:u2	2	+	56068864	56068918	0	2	29,23,	0,31,
chr15	56069096	56069098	insert732:r3:u3	3	+	56069096	56069098	0	1	2,	0,
chr15	56069157	56069160	insert733:r31:u6	31	+	56069157	56069160	0	1	3,	0,
chr15	56357029	56360376	junct734:r3:u3	3	+	56357029	56360376	0	2	40,28,	0,3319,
chr15	56372214	56372890	junct735:r3:u2	3	+	56372214	56372890	0	2	33,31,	0,645,
chr15	60875987	60876045	junct736:r2:u2	2	+	60875987	60876045	0	2	21,35,	0,23,
chr15	61736247	61736881	junct737:r2:u2	2	+	61736247	61736881	0	2	31,25,	0,609,
chr15	61737011	61740274	junct738:r2:u2	2	+	61737011	61740274	0	2	31,41,	0,3222,
chr15	61979428	61981548	junct739:r2:u2	2	+	61979428	61981548	0	2	23,38,	0,2082,
chr15	61993699	61998444	junct740:r2:u2	2	+	61993699	61998444	0	2	20,34,	0,4711,
chr15	62003286	62008633	junct741:r70:u4	70	+	62003286	62008633	0	2	30,21,	0,5326,
chr15	62733794	62734116	junct742:r5:u5	5	+	62733794	62734116	0	2	40,29,	0,293,
chr15	62734292	62743999	junct743:r3:u3	3	+	62734292	62743999	0	2	33,41,	0,9666,
chr15	63088100	63092014	junct744:r2:u2	2	+	63088100	63092014	0	2	23,33,	0,3881,
chr15	63241520	63247384	junct745:r4:u4	4	+	63241520	63247384	0	2	39,24,	0,5840,
chr15	63538468	63538473	insert746:r43:u5	43	+	63538468	63538473	0	1	5,	0,
chr15	64171279	64171452	junct747:r6:u6	6	+	64171279	64171452	0	2	30,32,	0,141,
chr15	70064854	70065304	junct748:r2:u2	2	+	70064854	70065304	0	2	28,26,	0,424,
chr15	73772534	73772585	junct749:r2:u2	2	+	73772534	73772585	0	2	21,26,	0,25,
chr15	76430154	76430476	junct750:r2:u2	2	+	76430154	76430476	0	2	31,30,	0,292,
chr15	76432897	76433623	junct751:r14:u3	14	+	76432897	76433623	0	2	23,30,	0,696,
chr15	76434685	76436832	junct752:r2:u2	2	+	76434685	76436832	0	2	30,27,	0,2120,
chr15	76485902	76491598	junct753:r2:u2	2	+	76485902	76491598	0	2	36,31,	0,5665,
chr15	76833121	76833123	insert754:r2:u2	2	+	76833121	76833123	0	1	2,	0,
chr15	80740257	80740259	insert755:r22:u17	22	+	80740257	80740259	0	1	2,	0,
chr15	81052984	81053390	junct756:r7:u7	7	+	81052984	81053390	0	2	38,41,	0,365,
chr15	81053457	81059486	junct757:r3:u3	3	+	81053457	81059486	0	2	30,39,	0,5990,
chr15	83301377	83310226	junct758:r2:u2	2	+	83301377	83310226	0	2	44,21,	0,8828,
chr15	83315430	83328213	junct759:r13:u2	13	+	83315430	83328213	0	2	29,35,	0,12748,
chr15	86619635	86619822	junct760:r23:u5	23	+	86619635	86619822	0	2	37,27,	0,160,
chr15	87593372	87593374	insert761:r2:u2	2	+	87593372	87593374	0	1	2,	0,
chr15	87818677	87818741	junct762:r5:u3	5	+	87818677	87818741	0	2	30,33,	0,31,
chr15	90703972	90710113	junct763:r4:u3	4	+	90703972	90710113	0	2	32,41,	0,6100,
chr16	384256	384402	junct764:r2:u2	2	+	384256	384402	0	2	38,22,	0,124,
chr16	2614848	2614854	insert765:r3:u3	3	+	2614848	2614854	0	1	6,	0,
chr16	2615713	2615723	insert766:r2:u2	2	+	2615713	2615723	0	1	10,	0,
chr16	2885711	2885714	insert767:r3:u3	3	+	2885711	2885714	0	1	3,	0,
chr16	9057103	9057109	insert768:r2:u2	2	+	9057103	9057109	0	1	6,	0,
chr16	12102510	12106286	junct769:r2:u2	2	+	12102510	12106286	0	2	30,32,	0,3744,
chr16	12115408	12115801	junct770:r2:u2	2	+	12115408	12115801	0	2	29,28,	0,365,
chr16	12117841	12118627	junct771:r2:u2	2	+	12117841	12118627	0	2	32,25,	0,761,
chr16	15379593	15380946	junct772:r3:u3	3	+	15379593	15380946	0	2	27,39,	0,1314,
chr16	15380975	15382052	junct773:r2:u2	2	+	15380975	15382052	0	2	30,46,	0,1031,
chr16	18891402	18891465	junct774:r2:u2	2	+	18891402	18891465	0	2	30,30,	0,33,
chr16	20816110	20817361	junct775:r2:u2	2	+	20816110	20817361	0	2	21,35,	0,1216,
chr16	22187675	22188361	junct776:r28:u11	28	+	22187675	22188361	0	2	32,21,	0,665,
chr16	22188470	22188974	junct777:r25:u14	25	+	22188470	22188974	0	2	39,40,	0,464,
chr16	22195973	22200037	junct778:r3:u3	3	+	22195973	22200037	0	2	40,24,	0,4040,
chr16	22596246	22598047	junct779:r2:u2	2	+	22596246	22598047	0	2	43,32,	0,1769,
chr16	24437601	24455013	junct780:r3:u2	3	+	24437601	24455013	0	2	41,26,	0,17386,
chr16	24468281	24473831	junct781:r3:u2	3	+	24468281	24473831	0	2	22,32,	0,5518,
chr16	25469841	25471399	junct782:r2:u2	2	+	25469841	25471399	0	2	23,40,	0,1518,
chr16	30452940	30453096	junct783:r2:u2	2	+	30452940	30453096	0	2	41,29,	0,127,
chr16	30725686	30725689	insert784:r2:u2	2	+	30725686	30725689	0	1	3,	0,
chr16	30725702	30725866	junct785:r362:u68	362	+	30725702	30725866	0	2	46,36,	0,128,
chr16	31129629	31130740	junct786:r9:u9	9	+	31129629	31130740	0	2	42,40,	0,1071,
chr16	51774699	51778821	junct787:r2:u2	2	+	51774699	51778821	0	2	25,45,	0,4077,
chr16	55780846	55780851	insert788:r18:u10	18	+	55780846	55780851	0	1	5,	0,
chr16	55898538	55902718	junct789:r8:u4	8	+	55898538	55902718	0	2	31,41,	0,4139,
chr16	55902775	55903381	junct790:r4:u3	4	+	55902775	55903381	0	2	29,26,	0,580,
chr16	56265321	56266099	junct791:r3:u3	3	+	56265321	56266099	0	2	27,31,	0,747,
chr16	56605451	56608534	junct792:r2:u2	2	+	56605451	56608534	0	2	34,23,	0,3060,
chr16	56615256	56627296	junct793:r2:u2	2	+	56615256	56627296	0	2	20,39,	0,12001,
chr16	57999879	58000110	junct794:r76:u6	76	+	57999879	58000110	0	2	42,44,	0,187,
chr16	58002357	58004112	junct795:r6:u6	6	+	58002357	58004112	0	2	43,46,	0,1709,
chr16	58004207	58004919	junct796:r10:u10	10	+	58004207	58004919	0	2	44,41,	0,671,
chr16	64616873	64619643	junct797:r3:u3	3	+	64616873	64619643	0	2	39,37,	0,2733,
chr16	66636564	66637129	junct798:r21:u16	21	+	66636564	66637129	0	2	45,41,	0,524,
chr16	66637096	66637950	junct799:r18:u17	18	+	66637096	66637950	0	2	39,21,	0,833,
chr16	66638011	66638344	junct800:r106:u12	106	+	66638011	66638344	0	2	45,33,	0,300,
chr16	66638337	66638564	junct801:r23:u16	23	+	66638337	66638564	0	2	42,27,	0,200,
chr16	66836304	66836307	insert802:r2:u2	2	+	66836304	66836307	0	1	3,	0,
chr16	66836333	66836413	junct803:r3:u3	3	+	66836333	66836413	0	2	40,25,	0,55,
chr16	67631214	67631223	insert804:r2:u2	2	+	67631214	67631223	0	1	9,	0,
chr16	70413481	70414493	junct805:r4:u4	4	+	70413481	70414493	0	2	44,28,	0,984,
chr16	84019187	84019816	junct806:r2:u2	2	+	84019187	84019816	0	2	27,39,	0,590,
chr16	84019872	84021906	junct807:r5:u4	5	+	84019872	84021906	0	2	27,26,	0,2008,
chr16_random	2128919	2129720	junct808:r2:u2	2	+	2128919	2129720	0	2	31,29,	0,772,
chr16_random	2130672	2135165	junct809:r3:u3	3	+	2130672	2135165	0	2	45,42,	0,4451,
chr16_random	2702519	2702573	junct810:r10:u5	10	+	2702519	2702573	0	2	25,27,	0,27,
chr17	1308153	1317482	junct811:r16:u10	16	+	1308153	1317482	0	2	30,32,	0,9297,
chr17	4345943	4345949	insert812:r15:u11	15	+	4345943	4345949	0	1	6,	0,
chr17	4346862	4346865	insert813:r5:u5	5	+	4346862	4346865	0	1	3,	0,
chr17	4349006	4359443	junct814:r2:u2	2	+	4349006	4359443	0	2	29,39,	0,10398,
chr17	4886444	4887143	junct815:r3:u3	3	+	4886444	4887143	0	2	22,37,	0,662,
chr17	5507925	5509951	junct816:r28:u2	28	+	5507925	5509951	0	2	32,21,	0,2005,
chr17	5536966	5546758	junct817:r2:u2	2	+	5536966	5546758	0	2	26,45,	0,9747,
chr17	5541243	5541297	junct818:r2:u2	2	+	5541243	5541297	0	2	32,20,	0,34,
chr17	7632388	7632394	insert819:r2:u2	2	+	7632388	7632394	0	1	6,	0,
chr17	7838429	7838499	junct820:r2:u2	2	+	7838429	7838499	0	2	36,27,	0,43,
chr17	10071054	10072842	junct821:r61:u28	61	+	10071054	10072842	0	2	31,29,	0,1759,
chr17	10072865	10072867	insert822:r2:u2	2	+	10072865	10072867	0	1	2,	0,
chr17	10076420	10077020	junct823:r2:u2	2	+	10076420	10077020	0	2	36,26,	0,574,
chr17	11461306	11461360	junct824:r2:u2	2	+	11461306	11461360	0	2	27,25,	0,29,
chr17	11463620	11463622	insert825:r2:u2	2	+	11463620	11463622	0	1	2,	0,
chr17	13528061	13528121	junct826:r18:u3	18	+	13528061	13528121	0	2	22,25,	0,35,
chr17	14491868	14492187	junct827:r12:u10	12	+	14491868	14492187	0	2	42,44,	0,275,
chr17	14492241	14493089	junct828:r6:u6	6	+	14492241	14493089	0	2	40,42,	0,806,
chr17	14494350	14494921	junct829:r12:u12	12	+	14494350	14494921	0	2	29,38,	0,533,
chr17	15666819	15667489	junct830:r5:u3	5	+	15666819	15667489	0	2	30,40,	0,630,
chr17	15688105	15688108	insert831:r26:u9	26	+	15688105	15688108	0	1	3,	0,
chr17	16882990	16882993	insert832:r3:u2	3	+	16882990	16882993	0	1	3,	0,
chr17	18705600	18706270	junct833:r333:u48	333	+	18705600	18706270	0	2	38,39,	0,631,
chr17	18706272	18706628	junct834:r18:u8	18	+	18706272	18706628	0	2	42,26,	0,330,
chr17	18708848	18708899	junct835:r2:u2	2	+	18708848	18708899	0	2	27,22,	0,29,
chr17	18838581	18838583	insert836:r8:u7	8	+	18838581	18838583	0	1	2,	0,
chr17	19764610	19764792	junct837:r2:u2	2	+	19764610	19764792	0	2	31,32,	0,150,
chr17	20845100	20845971	junct838:r5:u5	5	+	20845100	20845971	0	2	43,26,	0,845,
chr17	20846069	20846220	junct839:r3:u3	3	+	20846069	20846220	0	2	24,45,	0,106,
chr17	20846810	20851027	junct840:r7:u7	7	+	20846810	20851027	0	2	36,39,	0,4178,
chr17	22175199	22175259	junct841:r2:u2	2	+	22175199	22175259	0	2	29,27,	0,33,
chr17	22227202	22231211	junct842:r2:u2	2	+	22227202	22231211	0	2	31,35,	0,3974,
chr17	22231328	22233755	junct843:r3:u3	3	+	22231328	22233755	0	2	30,32,	0,2395,
chr17	22254433	22255796	junct844:r3:u3	3	+	22254433	22255796	0	2	22,34,	0,1329,
chr17	24742204	24742207	insert845:r3:u2	3	+	24742204	24742207	0	1	3,	0,
chr17	24742719	24742722	insert846:r10:u7	10	+	24742719	24742722	0	1	3,	0,
chr17	24743705	24743885	junct847:r2:u2	2	+	24743705	24743885	0	2	32,30,	0,150,
chr17	24744307	24744627	junct848:r3:u3	3	+	24744307	24744627	0	2	35,28,	0,292,
chr17	24755934	24760447	junct849:r46:u3	46	+	24755934	24760447	0	2	29,22,	0,4491,
chr17	24856773	24856970	junct850:r2:u2	2	+	24856773	24856970	0	2	29,25,	0,172,
chr17	24859684	24860917	junct851:r26:u2	26	+	24859684	24860917	0	2	31,22,	0,1211,
chr17	24891360	24891595	junct852:r5:u5	5	+	24891360	24891595	0	2	27,43,	0,192,
chr17	24891651	24892777	junct853:r11:u11	11	+	24891651	24892777	0	2	41,46,	0,1080,
chr17	24892807	24894320	junct854:r6:u4	6	+	24892807	24894320	0	2	30,46,	0,1467,
chr17	26490432	26491639	junct855:r10:u2	10	+	26490432	26491639	0	2	25,27,	0,1180,
chr17	26537931	26538006	junct856:r57:u4	57	+	26537931	26538006	0	2	35,38,	0,37,
chr17	29024844	29024848	insert857:r2:u2	2	+	29024844	29024848	0	1	4,	0,
chr17	30057233	30058624	junct858:r2:u2	2	+	30057233	30058624	0	2	30,27,	0,1364,
chr17	36316814	36327338	junct859:r2:u2	2	+	36316814	36327338	0	2	42,22,	0,10502,
chr17	38996338	38996508	junct860:r4:u4	4	+	38996338	38996508	0	2	41,40,	0,130,
chr17	39018899	39020346	junct861:r6:u5	6	+	39018899	39020346	0	2	43,38,	0,1409,
chr17	48652931	48654823	junct862:r10:u9	10	+	48652931	48654823	0	2	45,26,	0,1866,
chr17	48654910	48655169	junct863:r3:u3	3	+	48654910	48655169	0	2	42,42,	0,217,
chr17	48655193	48656052	junct864:r4:u4	4	+	48655193	48656052	0	2	42,29,	0,830,
chr17	48656122	48657080	junct865:r2:u2	2	+	48656122	48657080	0	2	28,33,	0,925,
chr17	48657169	48657813	junct866:r17:u6	17	+	48657169	48657813	0	2	39,24,	0,620,
chr17	49162617	49162627	insert867:r5:u3	5	+	49162617	49162627	0	1	10,	0,
chr17	49712921	49730638	junct868:r3:u2	3	+	49712921	49730638	0	2	34,28,	0,17689,
chr17	49734830	49735299	junct869:r3:u3	3	+	49734830	49735299	0	2	37,23,	0,446,
chr17	49735319	49737364	junct870:r11:u4	11	+	49735319	49737364	0	2	33,39,	0,2006,
chr17	49737396	49738316	junct871:r9:u8	9	+	49737396	49738316	0	2	37,46,	0,874,
chr17	54054894	54055372	junct872:r2:u2	2	+	54054894	54055372	0	2	24,34,	0,444,
chr17	57699085	57699415	junct873:r26:u18	26	+	57699085	57699415	0	2	45,32,	0,298,
chr17	57699452	57699661	junct874:r3:u3	3	+	57699452	57699661	0	2	30,34,	0,175,
chr17	57699757	57699937	junct875:r29:u20	29	+	57699757	57699937	0	2	44,43,	0,137,
chr17	57699947	57700226	junct876:r7:u7	7	+	57699947	57700226	0	2	45,42,	0,237,
chr17	57700243	57700405	junct877:r20:u18	20	+	57700243	57700405	0	2	43,29,	0,133,
chr17	57700449	57700634	junct878:r30:u12	30	+	57700449	57700634	0	2	44,28,	0,157,
chr17	58885561	58885725	junct879:r13:u2	13	+	58885561	58885725	0	2	20,34,	0,130,
chr17	58893667	58896659	junct880:r4:u4	4	+	58893667	58896659	0	2	27,42,	0,2950,
chr17	59042768	59044196	junct881:r5:u4	5	+	59042768	59044196	0	2	34,37,	0,1391,
chr17	59666367	59666442	junct882:r5:u4	5	+	59666367	59666442	0	2	38,34,	0,41,
chr17	63086273	63087498	junct883:r2:u2	2	+	63086273	63087498	0	2	25,27,	0,1198,
chr17	63091557	63091713	junct884:r2:u2	2	+	63091557	63091713	0	2	28,38,	0,118,
chr17	63101723	63102099	junct885:r2:u2	2	+	63101723	63102099	0	2	31,37,	0,339,
chr17	63103027	63103206	junct886:r3:u3	3	+	63103027	63103206	0	2	31,46,	0,133,
chr17	63804455	63805769	junct887:r6:u6	6	+	63804455	63805769	0	2	40,40,	0,1274,
chr17	63837994	63839487	junct888:r4:u4	4	+	63837994	63839487	0	2	45,37,	0,1456,
chr17	64824516	64828366	junct889:r2:u2	2	+	64824516	64828366	0	2	37,21,	0,3829,
chr17	64828427	64877992	junct890:r2:u2	2	+	64828427	64877992	0	2	23,31,	0,49534,
chr17	64932386	64939866	junct891:r4:u4	4	+	64932386	64939866	0	2	28,31,	0,7449,
chr17	65047161	65098182	junct892:r3:u3	3	+	65047161	65098182	0	2	32,28,	0,50993,
chr17	66012766	66012772	insert893:r3:u2	3	+	66012766	66012772	0	1	6,	0,
chr17	68673538	68674485	junct894:r2:u2	2	+	68673538	68674485	0	2	30,25,	0,922,
chr17	71552393	71552396	insert895:r12:u10	12	+	71552393	71552396	0	1	3,	0,
chr17	72647741	72647744	insert896:r7:u6	7	+	72647741	72647744	0	1	3,	0,
chr17	72653534	72653539	insert897:r5:u4	5	+	72653534	72653539	0	1	5,	0,
chr17	72686071	72686130	junct898:r2:u2	2	+	72686071	72686130	0	2	30,27,	0,32,
chr17	72768061	72768067	insert899:r5:u4	5	+	72768061	72768067	0	1	6,	0,
chr17	73731466	73731730	junct900:r10:u4	10	+	73731466	73731730	0	2	34,31,	0,233,
chr17	73731702	73731940	junct901:r4:u4	4	+	73731702	73731940	0	2	39,29,	0,209,
chr17	74707235	74707292	junct902:r2:u2	2	+	74707235	74707292	0	2	29,23,	0,34,
chr17	76377611	76378179	junct903:r101:u42	101	+	76377611	76378179	0	2	46,25,	0,543,
chr17	76378357	76378432	junct904:r14:u6	14	+	76378357	76378432	0	2	48,22,	0,53,
chr17	78781259	78784876	junct905:r7:u7	7	+	78781259	78784876	0	2	38,37,	0,3580,
chr17	81756749	81756753	insert906:r2:u2	2	+	81756749	81756753	0	1	4,	0,
chr17	82090651	82090715	junct907:r6:u4	6	+	82090651	82090715	0	2	32,23,	0,41,
chr17	82477920	82478383	junct908:r3:u2	3	+	82477920	82478383	0	2	20,31,	0,432,
chr18	3519938	3521373	junct909:r17:u2	17	+	3519938	3521373	0	2	28,45,	0,1390,
chr18	3521448	3522698	junct910:r2:u2	2	+	3521448	3522698	0	2	39,22,	0,1228,
chr18	7390657	7393811	junct911:r2:u2	2	+	7390657	7393811	0	2	26,46,	0,3108,
chr18	11379234	11379240	insert912:r19:u12	19	+	11379234	11379240	0	1	6,	0,
chr18	11473243	11527598	junct913:r55:u31	55	+	11473243	11527598	0	2	46,40,	0,54315,
chr18	13465979	13466506	junct914:r2:u2	2	+	13465979	13466506	0	2	39,25,	0,502,
chr18	19337491	19338562	junct915:r2:u2	2	+	19337491	19338562	0	2	24,43,	0,1028,
chr18	20889418	20916194	junct916:r7:u2	7	+	20889418	20916194	0	2	30,43,	0,26733,
chr18	29683314	29683318	insert917:r38:u9	38	+	29683314	29683318	0	1	4,	0,
chr18	29684548	29684551	insert918:r3:u2	3	+	29684548	29684551	0	1	3,	0,
chr18	31313173	31313480	junct919:r2:u2	2	+	31313173	31313480	0	2	29,23,	0,284,
chr18	32158655	32159566	junct920:r2:u2	2	+	32158655	32159566	0	2	22,44,	0,867,
chr18	42312218	42312359	junct921:r2:u2	2	+	42312218	42312359	0	2	28,29,	0,112,
chr18	43313665	43328622	junct922:r2:u2	2	+	43313665	43328622	0	2	37,32,	0,14925,
chr18	46539703	46540020	junct923:r2:u2	2	+	46539703	46540020	0	2	20,41,	0,276,
chr18	46642660	46642735	junct924:r5:u5	5	+	46642660	46642735	0	2	32,42,	0,33,
chr18	51617507	51617780	junct925:r15:u12	15	+	51617507	51617780	0	2	40,45,	0,228,
chr18	51617836	51618402	junct926:r20:u17	20	+	51617836	51618402	0	2	42,40,	0,526,
chr18	51618487	51618489	insert927:r4:u4	4	+	51618487	51618489	0	1	2,	0,
chr18	51659995	51665740	junct928:r3:u3	3	+	51659995	51665740	0	2	34,42,	0,5703,
chr18	55626594	55629587	junct929:r4:u4	4	+	55626594	55629587	0	2	42,34,	0,2959,
chr18_random	1852450	1852452	insert930:r2:u2	2	+	1852450	1852452	0	1	2,	0,
chr19	756235	756287	junct931:r2:u2	2	+	756235	756287	0	2	24,24,	0,28,
chr19	1239365	1239633	junct932:r9:u8	9	+	1239365	1239633	0	2	36,24,	0,244,
chr19	2280940	2281251	junct933:r2:u2	2	+	2280940	2281251	0	2	24,37,	0,274,
chr19	2443093	2443370	junct934:r3:u2	3	+	2443093	2443370	0	2	44,27,	0,250,
chr19	4501850	4502453	junct935:r3:u3	3	+	4501850	4502453	0	2	40,23,	0,580,
chr19	4521663	4521806	junct936:r2:u2	2	+	4521663	4521806	0	2	23,38,	0,105,
chr19	4521966	4522137	junct937:r2:u2	2	+	4521966	4522137	0	2	24,30,	0,141,
chr19	5303009	5303016	insert938:r25:u8	25	+	5303009	5303016	0	1	7,	0,
chr19	6019348	6019505	junct939:r2:u2	2	+	6019348	6019505	0	2	32,45,	0,112,
chr19	8542661	8547654	junct940:r13:u12	13	+	8542661	8547654	0	2	40,40,	0,4953,
chr19	8547718	8551986	junct941:r3:u3	3	+	8547718	8551986	0	2	46,28,	0,4240,
chr19	8551972	8552457	junct942:r27:u16	27	+	8551972	8552457	0	2	42,42,	0,443,
chr19	9604465	9605530	junct943:r3:u2	3	+	9604465	9605530	0	2	42,23,	0,1042,
chr19	10362078	10362268	junct944:r2:u2	2	+	10362078	10362268	0	2	30,33,	0,157,
chr19	10362302	10363085	junct945:r3:u3	3	+	10362302	10363085	0	2	46,23,	0,760,
chr19	10364954	10365153	junct946:r3:u3	3	+	10364954	10365153	0	2	31,29,	0,170,
chr19	10475370	10475372	insert947:r5:u5	5	+	10475370	10475372	0	1	2,	0,
chr19	10958656	10959226	junct948:r4:u4	4	+	10958656	10959226	0	2	41,31,	0,539,
chr19	11282469	11283746	junct949:r81:u3	81	+	11282469	11283746	0	2	42,23,	0,1254,
chr19	11300519	11306919	junct950:r18:u2	18	+	11300519	11306919	0	2	29,21,	0,6379,
chr19	11314638	11316138	junct951:r2:u2	2	+	11314638	11316138	0	2	39,27,	0,1473,
chr19	13037899	13038053	junct952:r5:u5	5	+	13037899	13038053	0	2	28,46,	0,108,
chr19	13038092	13039127	junct953:r6:u6	6	+	13038092	13039127	0	2	44,23,	0,1012,
chr19	13096716	13096719	insert954:r9:u3	9	+	13096716	13096719	0	1	3,	0,
chr19	13096763	13097105	junct955:r611:u44	611	+	13096763	13097105	0	2	43,25,	0,317,
chr19	13097093	13097150	junct956:r4:u2	4	+	13097093	13097150	0	2	22,24,	0,33,
chr19	13162878	13165022	junct957:r7:u2	7	+	13162878	13165022	0	2	37,21,	0,2123,
chr19	13165109	13165360	junct958:r3:u3	3	+	13165109	13165360	0	2	26,41,	0,210,
chr19	17053191	17053201	insert959:r6:u3	6	+	17053191	17053201	0	1	10,	0,
chr19	19032647	19034097	junct960:r4:u3	4	+	19032647	19034097	0	2	25,28,	0,1422,
chr19	20026787	20027879	junct961:r6:u4	6	+	20026787	20027879	0	2	42,32,	0,1060,
chr19	20027893	20028314	junct962:r4:u4	4	+	20027893	20028314	0	2	29,45,	0,376,
chr19	20028315	20028621	junct963:r3:u3	3	+	20028315	20028621	0	2	30,46,	0,260,
chr19	22970717	22970722	insert964:r3:u3	3	+	22970717	22970722	0	1	5,	0,
chr19	35335488	35335745	junct965:r2:u2	2	+	35335488	35335745	0	2	25,34,	0,223,
chr19	39877584	39877723	junct966:r2:u2	2	+	39877584	39877723	0	2	25,27,	0,112,
chr19	39880306	39880369	junct967:r5:u3	5	+	39880306	39880369	0	2	33,22,	0,41,
chr19	41241825	41242003	junct968:r46:u24	46	+	41241825	41242003	0	2	45,45,	0,133,
chr19	41807868	41807876	insert969:r2:u2	2	+	41807868	41807876	0	1	8,	0,
chr19	44464243	44467555	junct970:r5:u2	5	+	44464243	44467555	0	2	31,20,	0,3292,
chr19	45018088	45018252	junct971:r2:u2	2	+	45018088	45018252	0	2	25,44,	0,120,
chr19	45064637	45064799	junct972:r84:u25	84	+	45064637	45064799	0	2	45,40,	0,122,
chr19	45805803	45807595	junct973:r13:u3	13	+	45805803	45807595	0	2	22,31,	0,1761,
chr19	51026271	51026554	junct974:r6:u6	6	+	51026271	51026554	0	2	37,26,	0,257,
chr19	51304242	51305260	junct975:r3:u3	3	+	51304242	51305260	0	2	45,24,	0,994,
chr19	54583274	54584046	junct976:r2:u2	2	+	54583274	54584046	0	2	33,32,	0,740,
chr19	62504671	62504677	insert977:r4:u4	4	+	62504671	62504677	0	1	6,	0,
chr19	62666401	62666404	insert978:r34:u21	34	+	62666401	62666404	0	1	3,	0,
chr19	64271420	64272277	junct979:r14:u8	14	+	64271420	64272277	0	2	38,27,	0,830,
chr19	64272342	64278665	junct980:r2:u2	2	+	64272342	64278665	0	2	21,44,	0,6279,
chr19	64277557	64278667	junct981:r100:u28	100	+	64277557	64278667	0	2	46,46,	0,1064,
chr19	64278698	64278855	junct982:r11:u5	11	+	64278698	64278855	0	2	24,45,	0,112,
chr1_random	8554637	8554641	insert983:r128:u22	128	+	8554637	8554641	0	1	4,	0,
chr20	2917677	2919591	junct984:r2:u2	2	+	2917677	2919591	0	2	27,44,	0,1870,
chr20	2920674	2929223	junct985:r5:u2	5	+	2920674	2929223	0	2	34,26,	0,8523,
chr20	2929295	2929441	junct986:r3:u3	3	+	2929295	2929441	0	2	37,31,	0,115,
chr20	5036104	5036274	junct987:r6:u4	6	+	5036104	5036274	0	2	36,42,	0,128,
chr20	5118621	5118675	junct988:r2:u2	2	+	5118621	5118675	0	2	22,30,	0,24,
chr20	5118965	5119079	junct989:r3:u3	3	+	5118965	5119079	0	2	33,22,	0,92,
chr20	5119036	5119043	insert990:r2:u2	2	+	5119036	5119043	0	1	7,	0,
chr20	5118989	5119087	junct991:r8:u8	8	+	5118989	5119087	0	2	45,30,	0,68,
chr20	9425482	9425708	junct992:r4:u4	4	+	9425482	9425708	0	2	45,36,	0,190,
chr20	9434917	9438927	junct993:r2:u2	2	+	9434917	9438927	0	2	43,21,	0,3989,
chr20	13909659	13911376	junct994:r2:u2	2	+	13909659	13911376	0	2	27,33,	0,1684,
chr20	18172863	18186222	junct995:r2:u2	2	+	18172863	18186222	0	2	44,27,	0,13332,
chr20	18761748	18767305	junct996:r2:u2	2	+	18761748	18767305	0	2	33,29,	0,5528,
chr20	18774475	18776166	junct997:r4:u2	4	+	18774475	18776166	0	2	27,23,	0,1668,
chr20	20236396	20236402	insert998:r2:u2	2	+	20236396	20236402	0	1	6,	0,
chr20	20236450	20236453	insert999:r2:u2	2	+	20236450	20236453	0	1	3,	0,
chr20	21619340	21621597	junct1000:r3:u2	3	+	21619340	21621597	0	2	22,32,	0,2225,
chr20	21631185	21631643	junct1001:r2:u2	2	+	21631185	21631643	0	2	23,31,	0,427,
chr20	21632801	21640486	junct1002:r2:u2	2	+	21632801	21640486	0	2	20,44,	0,7641,
chr20	21656890	21661766	junct1003:r2:u2	2	+	21656890	21661766	0	2	43,29,	0,4847,
chr20	21661846	21664182	junct1004:r4:u4	4	+	21661846	21664182	0	2	33,31,	0,2305,
chr20	28736308	28739250	junct1005:r21:u4	21	+	28736308	28739250	0	2	25,26,	0,2916,
chr20	31588449	31598319	junct1006:r8:u3	8	+	31588449	31598319	0	2	34,21,	0,9849,
chr20	32721388	32721643	junct1007:r55:u15	55	+	32721388	32721643	0	2	44,25,	0,230,
chr20	32726621	32726822	junct1008:r3:u3	3	+	32726621	32726822	0	2	45,21,	0,180,
chr20	32873225	32875782	junct1009:r70:u29	70	+	32873225	32875782	0	2	45,45,	0,2512,
chr20	32873227	32908837	junct1010:r30:u21	30	+	32873227	32908837	0	2	44,32,	0,35578,
chr20	32908893	32951816	junct1011:r4:u4	4	+	32908893	32951816	0	2	31,28,	0,42895,
chr20	32951926	32956619	junct1012:r12:u9	12	+	32951926	32956619	0	2	35,43,	0,4650,
chr20	32967902	32972592	junct1013:r30:u22	30	+	32967902	32972592	0	2	43,33,	0,4657,
chr20	32972907	32979005	junct1014:r27:u21	27	+	32972907	32979005	0	2	41,44,	0,6054,
chr20	32981320	33009576	junct1015:r2:u2	2	+	32981320	33009576	0	2	31,39,	0,28217,
chr20	33355839	33355842	insert1016:r3:u3	3	+	33355839	33355842	0	1	3,	0,
chr20	33760218	33762559	junct1017:r3:u3	3	+	33760218	33762559	0	2	34,38,	0,2303,
chr20	41524860	41530132	junct1018:r7:u7	7	+	41524860	41530132	0	2	44,20,	0,5252,
chr20	42420807	42420814	insert1019:r24:u2	24	+	42420807	42420814	0	1	7,	0,
chr20	43178910	43179092	junct1020:r6:u6	6	+	43178910	43179092	0	2	45,22,	0,160,
chr20	43272497	43272634	junct1021:r2:u2	2	+	43272497	43272634	0	2	23,31,	0,106,
chr20	46496130	46499028	junct1022:r2:u2	2	+	46496130	46499028	0	2	21,37,	0,2861,
chr20	46505206	46505401	junct1023:r3:u3	3	+	46505206	46505401	0	2	35,46,	0,149,
chr20	46507595	46508120	junct1024:r69:u2	69	+	46507595	46508120	0	2	27,30,	0,495,
chr20	46516908	46518080	junct1025:r3:u3	3	+	46516908	46518080	0	2	29,22,	0,1150,
chr20	46526979	46527513	junct1026:r3:u3	3	+	46526979	46527513	0	2	44,39,	0,495,
chr20	46527667	46529128	junct1027:r8:u5	8	+	46527667	46529128	0	2	42,40,	0,1421,
chr20	46678881	46679328	junct1028:r2:u2	2	+	46678881	46679328	0	2	28,32,	0,415,
chr20	47401232	47401958	junct1029:r2:u2	2	+	47401232	47401958	0	2	43,32,	0,694,
chr20	47401999	47404729	junct1030:r4:u4	4	+	47401999	47404729	0	2	45,26,	0,2704,
chr20	48374797	48374799	insert1031:r48:u30	48	+	48374797	48374799	0	1	2,	0,
chr20	48375543	48375546	insert1032:r2:u2	2	+	48375543	48375546	0	1	3,	0,
chr20	48375697	48375700	insert1033:r30:u18	30	+	48375697	48375700	0	1	3,	0,
chr20	56047441	56056964	junct1034:r14:u2	14	+	56047441	56056964	0	2	27,22,	0,9501,
chr20	56069685	56069692	insert1035:r2:u2	2	+	56069685	56069692	0	1	7,	0,
chr20	56615781	56615937	junct1036:r5:u5	5	+	56615781	56615937	0	2	30,44,	0,112,
chr20	56615972	56617649	junct1037:r4:u4	4	+	56615972	56617649	0	2	40,28,	0,1649,
chr20	56617678	56621430	junct1038:r6:u4	6	+	56617678	56621430	0	2	41,28,	0,3724,
chr20	56621422	56621616	junct1039:r7:u6	7	+	56621422	56621616	0	2	34,30,	0,164,
chr20	56621776	56621961	junct1040:r8:u7	8	+	56621776	56621961	0	2	42,39,	0,146,
chr20	56622285	56622605	junct1041:r17:u12	17	+	56622285	56622605	0	2	36,31,	0,289,
chr20	56622607	56622950	junct1042:r31:u5	31	+	56622607	56622950	0	2	35,27,	0,316,
chr20	57515579	57516436	junct1043:r4:u4	4	+	57515579	57516436	0	2	33,36,	0,821,
chr20	57516618	57551266	junct1044:r2:u2	2	+	57516618	57551266	0	2	33,27,	0,34621,
chr20	57551355	57584083	junct1045:r6:u6	6	+	57551355	57584083	0	2	41,43,	0,32685,
chr20	57584065	57587931	junct1046:r4:u3	4	+	57584065	57587931	0	2	30,23,	0,3843,
chr20	57587939	57588962	junct1047:r6:u6	6	+	57587939	57588962	0	2	30,42,	0,981,
chr20	57589022	57592704	junct1048:r4:u4	4	+	57589022	57592704	0	2	42,28,	0,3654,
chr20	57592710	57594624	junct1049:r37:u13	37	+	57592710	57594624	0	2	44,36,	0,1878,
chr20	59927483	59928309	junct1050:r22:u18	22	+	59927483	59928309	0	2	43,40,	0,786,
chr20	59928359	59929203	junct1051:r5:u5	5	+	59928359	59929203	0	2	32,22,	0,822,
chr20	59930008	59931482	junct1052:r2:u2	2	+	59930008	59931482	0	2	31,33,	0,1441,
chr20	60088831	60088841	insert1053:r3:u3	3	+	60088831	60088841	0	1	10,	0,
chr20	60820037	60820040	insert1054:r11:u11	11	+	60820037	60820040	0	1	3,	0,
chr20	60859991	60861438	junct1055:r11:u11	11	+	60859991	60861438	0	2	34,46,	0,1401,
chr20	60862071	60863174	junct1056:r4:u4	4	+	60862071	60863174	0	2	31,33,	0,1070,
chr20	62240502	62240505	insert1057:r2:u2	2	+	62240502	62240505	0	1	3,	0,
chr20	62240529	62240532	insert1058:r6:u6	6	+	62240529	62240532	0	1	3,	0,
chr20	62240980	62240982	insert1059:r3:u2	3	+	62240980	62240982	0	1	2,	0,
chr21	16637322	16693320	junct1060:r2:u2	2	+	16637322	16693320	0	2	31,24,	0,55974,
chr21	17673142	17673206	junct1061:r11:u2	11	+	17673142	17673206	0	2	26,29,	0,35,
chr21	17673635	17673640	insert1062:r2:u2	2	+	17673635	17673640	0	1	5,	0,
chr21	17673900	17673903	insert1063:r4:u2	4	+	17673900	17673903	0	1	3,	0,
chr21	25518623	25522456	junct1064:r2:u2	2	+	25518623	25522456	0	2	42,27,	0,3806,
chr21	25710982	25710985	insert1065:r3:u3	3	+	25710982	25710985	0	1	3,	0,
chr21	28823572	28823896	junct1066:r3:u2	3	+	28823572	28823896	0	2	36,20,	0,304,
chr21	28823749	28823916	junct1067:r8:u7	8	+	28823749	28823916	0	2	40,41,	0,126,
chr21	28824071	28835010	junct1068:r11:u9	11	+	28824071	28835010	0	2	32,40,	0,10899,
chr21	28859905	28860862	junct1069:r3:u3	3	+	28859905	28860862	0	2	41,24,	0,933,
chr21	28866469	28867759	junct1070:r2:u2	2	+	28866469	28867759	0	2	30,33,	0,1257,
chr21	28878327	28878975	junct1071:r2:u2	2	+	28878327	28878975	0	2	34,24,	0,624,
chr21	29361938	29379734	junct1072:r6:u6	6	+	29361938	29379734	0	2	33,46,	0,17750,
chr21	29379902	29386202	junct1073:r19:u17	19	+	29379902	29386202	0	2	42,46,	0,6254,
chr21	31408463	31412467	junct1074:r3:u3	3	+	31408463	31412467	0	2	26,36,	0,3968,
chr21	31413788	31414593	junct1075:r5:u5	5	+	31413788	31414593	0	2	30,44,	0,761,
chr21	31414633	31415795	junct1076:r8:u6	8	+	31414633	31415795	0	2	38,43,	0,1119,
chr21	32350545	32350910	junct1077:r15:u7	15	+	32350545	32350910	0	2	44,23,	0,342,
chr21	32499726	32499728	insert1078:r4:u4	4	+	32499726	32499728	0	1	2,	0,
chr21	33175554	33175559	insert1079:r2:u2	2	+	33175554	33175559	0	1	5,	0,
chr21	33291031	33294184	junct1080:r10:u9	10	+	33291031	33294184	0	2	45,29,	0,3124,
chr21	36932543	36934830	junct1081:r2:u2	2	+	36932543	36934830	0	2	29,46,	0,2241,
chr21	38895644	38896571	junct1082:r23:u2	23	+	38895644	38896571	0	2	31,20,	0,907,
chr21	39585662	39601623	junct1083:r5:u2	5	+	39585662	39601623	0	2	26,33,	0,15928,
chr21	39585645	39616672	junct1084:r416:u47	416	+	39585645	39616672	0	2	44,44,	0,30983,
chr21	39616636	39646933	junct1085:r447:u51	447	+	39616636	39646933	0	2	43,44,	0,30253,
chr21	43781970	43782026	junct1086:r34:u11	34	+	43781970	43782026	0	2	25,24,	0,32,
chr21	43782050	43782053	insert1087:r3:u3	3	+	43782050	43782053	0	1	3,	0,
chr21	43782272	43782332	junct1088:r2:u2	2	+	43782272	43782332	0	2	32,23,	0,37,
chr21	45840282	45840363	junct1089:r4:u3	4	+	45840282	45840363	0	2	45,32,	0,49,
chr21	46125666	46126180	junct1090:r2:u2	2	+	46125666	46126180	0	2	28,31,	0,483,
chr21	46252154	46252157	insert1091:r2:u2	2	+	46252154	46252157	0	1	3,	0,
chr21	46282768	46285601	junct1092:r2:u2	2	+	46282768	46285601	0	2	31,30,	0,2803,
chr22	17352091	17352222	junct1093:r19:u2	19	+	17352091	17352222	0	2	29,29,	0,102,
chr22	17617895	17618192	junct1094:r5:u5	5	+	17617895	17618192	0	2	45,28,	0,269,
chr22	17618169	17618727	junct1095:r9:u8	9	+	17618169	17618727	0	2	41,26,	0,532,
chr22	17618738	17621378	junct1096:r5:u2	5	+	17618738	17621378	0	2	41,21,	0,2619,
chr22	21796395	21796400	insert1097:r6:u6	6	+	21796395	21796400	0	1	5,	0,
chr22	26706691	26727482	junct1098:r2:u2	2	+	26706691	26727482	0	2	28,27,	0,20764,
chr22	28588141	28591053	junct1099:r5:u4	5	+	28588141	28591053	0	2	31,39,	0,2873,
chr22	28591052	28592824	junct1100:r16:u13	16	+	28591052	28592824	0	2	45,43,	0,1729,
chr22	28592809	28598797	junct1101:r27:u2	27	+	28592809	28598797	0	2	37,24,	0,5964,
chr22	28619521	28621752	junct1102:r4:u4	4	+	28619521	28621752	0	2	45,42,	0,2189,
chr22	34221079	34225716	junct1103:r2:u2	2	+	34221079	34225716	0	2	27,24,	0,4613,
chr22	34698313	34702103	junct1104:r2:u2	2	+	34698313	34702103	0	2	31,30,	0,3760,
chr22	34702176	34703412	junct1105:r2:u2	2	+	34702176	34703412	0	2	29,35,	0,1201,
chr22	34703441	34703613	junct1106:r3:u3	3	+	34703441	34703613	0	2	32,26,	0,146,
chr22	35382809	35382811	insert1107:r3:u3	3	+	35382809	35382811	0	1	2,	0,
chr22	35384599	35388568	junct1108:r2:u2	2	+	35384599	35388568	0	2	39,34,	0,3935,
chr22	35389466	35391228	junct1109:r2:u2	2	+	35389466	35391228	0	2	27,27,	0,1735,
chr22	35439286	35461801	junct1110:r2:u2	2	+	35439286	35461801	0	2	29,20,	0,22495,
chr22	36875108	36877678	junct1111:r2:u2	2	+	36875108	36877678	0	2	39,25,	0,2545,
chr22	37428335	37428389	junct1112:r15:u11	15	+	37428335	37428389	0	2	26,26,	0,28,
chr22	37438428	37440644	junct1113:r2:u2	2	+	37438428	37440644	0	2	26,34,	0,2182,
chr22	39362320	39363163	junct1114:r3:u3	3	+	39362320	39363163	0	2	25,40,	0,803,
chr22	39363450	39364864	junct1115:r3:u3	3	+	39363450	39364864	0	2	37,36,	0,1378,
chr22	39966600	39977035	junct1116:r15:u5	15	+	39966600	39977035	0	2	23,35,	0,10400,
chr22	39980784	39985453	junct1117:r6:u5	6	+	39980784	39985453	0	2	30,45,	0,4624,
chr22	41141464	41148436	junct1118:r8:u7	8	+	41141464	41148436	0	2	42,41,	0,6931,
chr22	41890829	41892827	junct1119:r2:u2	2	+	41890829	41892827	0	2	30,44,	0,1954,
chr22	41952547	41952553	insert1120:r7:u4	7	+	41952547	41952553	0	1	6,	0,
chr22	44914015	44986524	junct1121:r2:u2	2	+	44914015	44986524	0	2	33,25,	0,72484,
chr22	44986538	45022571	junct1122:r2:u2	2	+	44986538	45022571	0	2	25,26,	0,36007,
chr22	49392010	49394544	junct1123:r40:u31	40	+	49392010	49394544	0	2	44,43,	0,2491,
chr22	49394530	49395125	junct1124:r19:u16	19	+	49394530	49395125	0	2	46,46,	0,549,
chr22	49395142	49397916	junct1125:r34:u22	34	+	49395142	49397916	0	2	39,35,	0,2739,
chr22	49397946	49398351	junct1126:r47:u27	47	+	49397946	49398351	0	2	37,44,	0,361,
chr22	49398316	49401066	junct1127:r46:u33	46	+	49398316	49401066	0	2	44,42,	0,2708,
chr22	49401076	49402697	junct1128:r124:u28	124	+	49401076	49402697	0	2	42,28,	0,1593,
chr22	49880709	49880851	junct1129:r2:u2	2	+	49880709	49880851	0	2	32,30,	0,112,
chr2a	5092512	5096593	junct1130:r3:u3	3	+	5092512	5096593	0	2	40,39,	0,4042,
chr2a	5840146	5840202	junct1131:r3:u2	3	+	5840146	5840202	0	2	29,26,	0,30,
chr2a	9586050	9586662	junct1132:r3:u3	3	+	9586050	9586662	0	2	28,45,	0,567,
chr2a	9663997	9667064	junct1133:r7:u6	7	+	9663997	9667064	0	2	45,42,	0,3025,
chr2a	10639644	10639884	junct1134:r2:u2	2	+	10639644	10639884	0	2	40,25,	0,215,
chr2a	11408246	11408393	junct1135:r5:u5	5	+	11408246	11408393	0	2	28,30,	0,117,
chr2a	11408600	11409727	junct1136:r2:u2	2	+	11408600	11409727	0	2	26,36,	0,1091,
chr2a	11410230	11410913	junct1137:r3:u3	3	+	11410230	11410913	0	2	28,45,	0,638,
chr2a	15889542	15890226	junct1138:r4:u4	4	+	15889542	15890226	0	2	24,38,	0,646,
chr2a	15896663	15897271	junct1139:r2:u2	2	+	15896663	15897271	0	2	34,34,	0,574,
chr2a	15907932	15908821	junct1140:r2:u2	2	+	15907932	15908821	0	2	25,26,	0,863,
chr2a	15911724	15914109	junct1141:r3:u3	3	+	15911724	15914109	0	2	26,29,	0,2356,
chr2a	15917748	15919100	junct1142:r2:u2	2	+	15917748	15919100	0	2	30,33,	0,1319,
chr2a	15919096	15919296	junct1143:r21:u9	21	+	15919096	15919296	0	2	44,35,	0,165,
chr2a	15919305	15919442	junct1144:r2:u2	2	+	15919305	15919442	0	2	32,25,	0,112,
chr2a	15920294	15920647	junct1145:r104:u2	104	+	15920294	15920647	0	2	24,38,	0,315,
chr2a	15920711	15921429	junct1146:r2:u2	2	+	15920711	15921429	0	2	24,33,	0,685,
chr2a	18024473	18028451	junct1147:r12:u7	12	+	18024473	18028451	0	2	41,38,	0,3940,
chr2a	20289622	20290444	junct1148:r13:u10	13	+	20289622	20290444	0	2	36,45,	0,777,
chr2a	20290538	20294044	junct1149:r7:u5	7	+	20290538	20294044	0	2	29,38,	0,3468,
chr2a	20425146	20425765	junct1150:r5:u3	5	+	20425146	20425765	0	2	33,38,	0,581,
chr2a	20428338	20431662	junct1151:r4:u2	4	+	20428338	20431662	0	2	39,25,	0,3299,
chr2a	20642283	20642353	junct1152:r2:u2	2	+	20642283	20642353	0	2	39,25,	0,45,
chr2a	20643589	20645800	junct1153:r3:u2	3	+	20643589	20645800	0	2	27,40,	0,2171,
chr2a	20645909	20646829	junct1154:r3:u3	3	+	20645909	20646829	0	2	45,26,	0,894,
chr2a	20646887	20647186	junct1155:r6:u6	6	+	20646887	20647186	0	2	40,31,	0,268,
chr2a	20647247	20648016	junct1156:r10:u7	10	+	20647247	20648016	0	2	34,46,	0,723,
chr2a	20652040	20654818	junct1157:r7:u6	7	+	20652040	20654818	0	2	42,26,	0,2752,
chr2a	20683625	20683628	insert1158:r2:u2	2	+	20683625	20683628	0	1	3,	0,
chr2a	25689513	25689515	insert1159:r75:u23	75	+	25689513	25689515	0	1	2,	0,
chr2a	26691975	26699040	junct1160:r3:u3	3	+	26691975	26699040	0	2	33,41,	0,7024,
chr2a	26763270	26763273	insert1161:r7:u7	7	+	26763270	26763273	0	1	3,	0,
chr2a	27625111	27625418	junct1162:r2:u2	2	+	27625111	27625418	0	2	44,26,	0,281,
chr2a	27626184	27626526	junct1163:r2:u2	2	+	27626184	27626526	0	2	29,23,	0,319,
chr2a	27812111	27812408	junct1164:r3:u3	3	+	27812111	27812408	0	2	32,45,	0,252,
chr2a	27967277	27967459	junct1165:r3:u3	3	+	27967277	27967459	0	2	23,42,	0,140,
chr2a	27984858	27985245	junct1166:r2:u2	2	+	27984858	27985245	0	2	42,26,	0,361,
chr2a	28245323	28250932	junct1167:r283:u57	283	+	28245323	28250932	0	2	44,22,	0,5587,
chr2a	28245323	28253396	junct1168:r2:u2	2	+	28245323	28253396	0	2	44,20,	0,8053,
chr2a	28250972	28253402	junct1169:r69:u37	69	+	28250972	28253402	0	2	44,24,	0,2406,
chr2a	29433622	29433724	junct1170:r83:u12	83	+	29433622	29433724	0	2	42,33,	0,69,
chr2a	29433785	29433788	insert1171:r3:u3	3	+	29433785	29433788	0	1	3,	0,
chr2a	29434425	29434432	insert1172:r4:u2	4	+	29434425	29434432	0	1	7,	0,
chr2a	29435799	29435801	insert1173:r2:u2	2	+	29435799	29435801	0	1	2,	0,
chr2a	29484542	29484677	junct1174:r8:u2	8	+	29484542	29484677	0	2	28,23,	0,112,
chr2a	30818802	30818806	insert1175:r2:u2	2	+	30818802	30818806	0	1	4,	0,
chr2a	30819426	30819432	insert1176:r2:u2	2	+	30819426	30819432	0	1	6,	0,
chr2a	33350497	33354394	junct1177:r4:u4	4	+	33350497	33354394	0	2	33,43,	0,3854,
chr2a	37367875	37367883	insert1178:r9:u4	9	+	37367875	37367883	0	1	8,	0,
chr2a	37368648	37368650	insert1179:r68:u43	68	+	37368648	37368650	0	1	2,	0,
chr2a	37376801	37379129	junct1180:r2:u2	2	+	37376801	37379129	0	2	22,32,	0,2296,
chr2a	37379156	37398592	junct1181:r3:u3	3	+	37379156	37398592	0	2	22,43,	0,19393,
chr2a	37398781	37401263	junct1182:r41:u2	41	+	37398781	37401263	0	2	35,20,	0,2462,
chr2a	39612199	39613243	junct1183:r19:u13	19	+	39612199	39613243	0	2	43,39,	0,1005,
chr2a	39613204	39613783	junct1184:r8:u7	8	+	39613204	39613783	0	2	37,29,	0,550,
chr2a	39613764	39615144	junct1185:r8:u8	8	+	39613764	39615144	0	2	43,35,	0,1345,
chr2a	39615195	39615669	junct1186:r9:u7	9	+	39615195	39615669	0	2	35,33,	0,441,
chr2a	39615684	39615979	junct1187:r2:u2	2	+	39615684	39615979	0	2	29,25,	0,270,
chr2a	39615671	39616631	junct1188:r25:u21	25	+	39615671	39616631	0	2	43,45,	0,915,
chr2a	39616723	39617098	junct1189:r17:u13	17	+	39616723	39617098	0	2	41,42,	0,333,
chr2a	39617194	39618314	junct1190:r26:u17	26	+	39617194	39618314	0	2	45,43,	0,1077,
chr2a	39675015	39678712	junct1191:r3:u2	3	+	39675015	39678712	0	2	34,20,	0,3677,
chr2a	41041752	41041757	insert1192:r11:u11	11	+	41041752	41041757	0	1	5,	0,
chr2a	44810063	44812505	junct1193:r2:u2	2	+	44810063	44812505	0	2	39,20,	0,2422,
chr2a	44817454	44818764	junct1194:r5:u3	5	+	44817454	44818764	0	2	41,24,	0,1286,
chr2a	44823762	44824550	junct1195:r3:u3	3	+	44823762	44824550	0	2	25,40,	0,748,
chr2a	44827586	44828075	junct1196:r8:u8	8	+	44827586	44828075	0	2	34,41,	0,448,
chr2a	47739607	47739611	insert1197:r2:u2	2	+	47739607	47739611	0	1	4,	0,
chr2a	48615733	48617903	junct1198:r2:u2	2	+	48615733	48617903	0	2	25,34,	0,2136,
chr2a	48618078	48619699	junct1199:r5:u5	5	+	48618078	48619699	0	2	44,25,	0,1596,
chr2a	48954506	48954651	junct1200:r3:u3	3	+	48954506	48954651	0	2	46,23,	0,122,
chr2a	51121861	51121865	insert1201:r7:u4	7	+	51121861	51121865	0	1	4,	0,
chr2a	51124985	51147646	junct1202:r2:u2	2	+	51124985	51147646	0	2	20,38,	0,22623,
chr2a	51219337	51219343	insert1203:r2:u2	2	+	51219337	51219343	0	1	6,	0,
chr2a	51313396	51313402	insert1204:r54:u3	54	+	51313396	51313402	0	1	6,	0,
chr2a	54968867	54975473	junct1205:r8:u7	8	+	54968867	54975473	0	2	39,42,	0,6564,
chr2a	55968373	55968375	insert1206:r2:u2	2	+	55968373	55968375	0	1	2,	0,
chr2a	56273368	56273792	junct1207:r3:u3	3	+	56273368	56273792	0	2	37,22,	0,402,
chr2a	56274945	56282774	junct1208:r3:u3	3	+	56274945	56282774	0	2	28,37,	0,7792,
chr2a	56282835	56287738	junct1209:r7:u7	7	+	56282835	56287738	0	2	41,45,	0,4858,
chr2a	56549915	56550300	junct1210:r19:u2	19	+	56549915	56550300	0	2	31,22,	0,363,
chr2a	56644954	56646503	junct1211:r3:u3	3	+	56644954	56646503	0	2	29,43,	0,1506,
chr2a	56649417	56653531	junct1212:r3:u3	3	+	56649417	56653531	0	2	22,42,	0,4072,
chr2a	59792953	59792957	insert1213:r3:u3	3	+	59792953	59792957	0	1	4,	0,
chr2a	61802400	61802402	insert1214:r15:u11	15	+	61802400	61802402	0	1	2,	0,
chr2a	61806008	61811697	junct1215:r6:u3	6	+	61806008	61811697	0	2	30,24,	0,5665,
chr2a	62841794	62843128	junct1216:r4:u2	4	+	62841794	62843128	0	2	30,44,	0,1290,
chr2a	64999071	65000735	junct1217:r4:u4	4	+	64999071	65000735	0	2	37,41,	0,1623,
chr2a	65292154	65293519	junct1218:r3:u3	3	+	65292154	65293519	0	2	29,30,	0,1335,
chr2a	67905358	67906455	junct1219:r3:u3	3	+	67905358	67906455	0	2	39,32,	0,1065,
chr2a	67905352	67907307	junct1220:r82:u50	82	+	67905352	67907307	0	2	45,44,	0,1911,
chr2a	67907448	67909406	junct1221:r40:u22	40	+	67907448	67909406	0	2	42,44,	0,1914,
chr2a	67909462	67910114	junct1222:r99:u47	99	+	67909462	67910114	0	2	45,45,	0,607,
chr2a	67910076	67910956	junct1223:r101:u45	101	+	67910076	67910956	0	2	45,36,	0,844,
chr2a	67910927	67912457	junct1224:r87:u47	87	+	67910927	67912457	0	2	46,46,	0,1484,
chr2a	67912513	67933668	junct1225:r148:u64	148	+	67912513	67933668	0	2	46,20,	0,21135,
chr2a	67933718	67981789	junct1226:r77:u37	77	+	67933718	67981789	0	2	45,45,	0,48026,
chr2a	67981847	68017575	junct1227:r45:u23	45	+	67981847	68017575	0	2	44,31,	0,35697,
chr2a	68017576	68037128	junct1228:r130:u53	130	+	68017576	68037128	0	2	46,46,	0,19506,
chr2a	68037096	68038337	junct1229:r129:u57	129	+	68037096	68038337	0	2	45,45,	0,1196,
chr2a	68038338	68038718	junct1230:r88:u37	88	+	68038338	68038718	0	2	46,42,	0,338,
chr2a	68038729	68040916	junct1231:r92:u47	92	+	68038729	68040916	0	2	45,44,	0,2143,
chr2a	68041204	68041210	insert1232:r4:u3	4	+	68041204	68041210	0	1	6,	0,
chr2a	72918072	72920796	junct1233:r2:u2	2	+	72918072	72920796	0	2	29,24,	0,2700,
chr2a	72979466	72980993	junct1234:r8:u3	8	+	72979466	72980993	0	2	42,27,	0,1500,
chr2a	74829196	74832295	junct1235:r2:u2	2	+	74829196	74832295	0	2	24,31,	0,3068,
chr2a	75202798	75203854	junct1236:r6:u5	6	+	75202798	75203854	0	2	38,26,	0,1030,
chr2a	75719040	75719047	insert1237:r3:u3	3	+	75719040	75719047	0	1	7,	0,
chr2a	75743775	75743778	insert1238:r31:u7	31	+	75743775	75743778	0	1	3,	0,
chr2a	75743912	75743914	insert1239:r2:u2	2	+	75743912	75743914	0	1	2,	0,
chr2a	75743986	75743988	insert1240:r2:u2	2	+	75743986	75743988	0	1	2,	0,
chr2a	75959160	75959331	junct1241:r4:u4	4	+	75959160	75959331	0	2	45,46,	0,125,
chr2a	76125952	76126143	junct1242:r11:u8	11	+	76125952	76126143	0	2	45,44,	0,147,
chr2a	76126485	76126676	junct1243:r7:u6	7	+	76126485	76126676	0	2	46,46,	0,145,
chr2a	76127125	76127434	junct1244:r6:u5	6	+	76127125	76127434	0	2	43,31,	0,278,
chr2a	76127608	76127928	junct1245:r3:u3	3	+	76127608	76127928	0	2	41,20,	0,300,
chr2a	86803704	86804056	junct1246:r21:u13	21	+	86803704	86804056	0	2	37,42,	0,310,
chr2a	88064850	88065764	junct1247:r5:u3	5	+	88064850	88065764	0	2	29,34,	0,880,
chr2a	88065793	88066306	junct1248:r2:u2	2	+	88065793	88066306	0	2	28,24,	0,489,
chr2a	88067978	88068462	junct1249:r5:u4	5	+	88067978	88068462	0	2	29,37,	0,447,
chr2a	99523598	99529674	junct1250:r2:u2	2	+	99523598	99529674	0	2	30,26,	0,6050,
chr2a	100274615	100274625	insert1251:r35:u9	35	+	100274615	100274625	0	1	10,	0,
chr2a	100274705	100298202	junct1252:r97:u38	97	+	100274705	100298202	0	2	45,24,	0,23473,
chr2a	100298279	100298434	junct1253:r3:u2	3	+	100298279	100298434	0	2	28,28,	0,127,
chr2a	100298446	100299132	junct1254:r25:u23	25	+	100298446	100299132	0	2	45,44,	0,642,
chr2a	102947649	102949944	junct1255:r3:u3	3	+	102947649	102949944	0	2	39,29,	0,2266,
chr2a	107953984	107953988	insert1256:r5:u5	5	+	107953984	107953988	0	1	4,	0,
chr2a	107954617	107954625	insert1257:r2:u2	2	+	107954617	107954625	0	1	8,	0,
chr2a	107957966	107957968	insert1258:r2:u2	2	+	107957966	107957968	0	1	2,	0,
chr2a	107958025	107958027	insert1259:r2:u2	2	+	107958025	107958027	0	1	2,	0,
chr2a	113584427	113586332	junct1260:r2:u2	2	+	113584427	113586332	0	2	34,23,	0,1882,
chr2b	114183682	114186289	junct1261:r2:u2	2	+	114183682	114186289	0	2	23,34,	0,2573,
chr2b	114358281	114366935	junct1262:r17:u2	17	+	114358281	114366935	0	2	36,31,	0,8623,
chr2b	118708228	118714701	junct1263:r25:u20	25	+	118708228	118714701	0	2	33,46,	0,6427,
chr2b	118714739	118718245	junct1264:r35:u25	35	+	118714739	118718245	0	2	43,43,	0,3463,
chr2b	118718325	118718598	junct1265:r24:u20	24	+	118718325	118718598	0	2	43,43,	0,230,
chr2b	118718614	118719783	junct1266:r22:u19	22	+	118718614	118719783	0	2	39,39,	0,1130,
chr2b	122130969	122136871	junct1267:r4:u2	4	+	122130969	122136871	0	2	25,30,	0,5872,
chr2b	122205581	122207530	junct1268:r3:u3	3	+	122205581	122207530	0	2	44,29,	0,1920,
chr2b	122207566	122208436	junct1269:r4:u4	4	+	122207566	122208436	0	2	28,45,	0,825,
chr2b	122208471	122209999	junct1270:r2:u2	2	+	122208471	122209999	0	2	26,39,	0,1489,
chr2b	122210004	122293296	junct1271:r6:u6	6	+	122210004	122293296	0	2	37,46,	0,83246,
chr2b	122293691	122336270	junct1272:r4:u4	4	+	122293691	122336270	0	2	41,24,	0,42555,
chr2b	128333096	128334348	junct1273:r2:u2	2	+	128333096	128334348	0	2	27,31,	0,1221,
chr2b	136886798	136887571	junct1274:r2:u2	2	+	136886798	136887571	0	2	26,39,	0,734,
chr2b	140024508	140026121	junct1275:r3:u3	3	+	140024508	140026121	0	2	29,34,	0,1579,
chr2b	140026212	140027937	junct1276:r5:u5	5	+	140026212	140027937	0	2	33,28,	0,1697,
chr2b	140028005	140033135	junct1277:r3:u3	3	+	140028005	140033135	0	2	43,27,	0,5103,
chr2b	140092737	140092976	junct1278:r2:u2	2	+	140092737	140092976	0	2	42,26,	0,213,
chr2b	140093036	140094094	junct1279:r2:u2	2	+	140093036	140094094	0	2	25,40,	0,1018,
chr2b	152229301	152283100	junct1280:r5:u3	5	+	152229301	152283100	0	2	34,34,	0,53765,
chr2b	152283231	152286258	junct1281:r22:u15	22	+	152283231	152286258	0	2	45,42,	0,2985,
chr2b	152286293	152286548	junct1282:r30:u24	30	+	152286293	152286548	0	2	35,43,	0,212,
chr2b	152286617	152301972	junct1283:r13:u12	13	+	152286617	152301972	0	2	43,40,	0,15315,
chr2b	152302030	152304046	junct1284:r27:u23	27	+	152302030	152304046	0	2	45,25,	0,1991,
chr2b	152304122	152305205	junct1285:r8:u8	8	+	152304122	152305205	0	2	45,25,	0,1058,
chr2b	152305288	152307003	junct1286:r14:u13	14	+	152305288	152307003	0	2	42,31,	0,1684,
chr2b	152307044	152309757	junct1287:r60:u26	60	+	152307044	152309757	0	2	46,39,	0,2674,
chr2b	152309776	152309845	junct1288:r32:u20	32	+	152309776	152309845	0	2	41,27,	0,42,
chr2b	152309814	152313172	junct1289:r71:u24	71	+	152309814	152313172	0	2	45,39,	0,3319,
chr2b	152313241	152314209	junct1290:r2:u2	2	+	152313241	152314209	0	2	30,32,	0,936,
chr2b	152322766	152325278	junct1291:r2:u2	2	+	152322766	152325278	0	2	32,27,	0,2485,
chr2b	157196028	157197580	junct1292:r2:u2	2	+	157196028	157197580	0	2	37,25,	0,1527,
chr2b	157197648	157198637	junct1293:r2:u2	2	+	157197648	157198637	0	2	39,23,	0,966,
chr2b	164081131	164088726	junct1294:r3:u3	3	+	164081131	164088726	0	2	28,32,	0,7563,
chr2b	164155103	164234915	junct1295:r2:u2	2	+	164155103	164234915	0	2	26,34,	0,79778,
chr2b	164451616	164451683	junct1296:r3:u3	3	+	164451616	164451683	0	2	27,33,	0,34,
chr2b	165927021	165930885	junct1297:r2:u2	2	+	165927021	165930885	0	2	30,40,	0,3824,
chr2b	166098934	166112705	junct1298:r14:u8	14	+	166098934	166112705	0	2	36,46,	0,13725,
chr2b	166683135	166685635	junct1299:r2:u2	2	+	166683135	166685635	0	2	27,37,	0,2463,
chr2b	170036923	170038634	junct1300:r8:u8	8	+	170036923	170038634	0	2	39,36,	0,1675,
chr2b	170051529	170052153	junct1301:r4:u3	4	+	170051529	170052153	0	2	44,23,	0,601,
chr2b	174616637	174622338	junct1302:r2:u2	2	+	174616637	174622338	0	2	30,31,	0,5670,
chr2b	174673500	174673502	insert1303:r2:u2	2	+	174673500	174673502	0	1	2,	0,
chr2b	176657922	176658895	junct1304:r5:u5	5	+	176657922	176658895	0	2	32,39,	0,934,
chr2b	176660858	176674682	junct1305:r2:u2	2	+	176660858	176674682	0	2	36,24,	0,13800,
chr2b	176900403	176900790	junct1306:r2:u2	2	+	176900403	176900790	0	2	37,23,	0,364,
chr2b	176900851	176918029	junct1307:r2:u2	2	+	176900851	176918029	0	2	23,29,	0,17149,
chr2b	180156281	180156996	junct1308:r8:u8	8	+	180156281	180156996	0	2	24,36,	0,679,
chr2b	180157126	180158028	junct1309:r4:u3	4	+	180157126	180158028	0	2	29,25,	0,877,
chr2b	183479639	183482411	junct1310:r2:u2	2	+	183479639	183482411	0	2	30,21,	0,2751,
chr2b	187293310	187306966	junct1311:r2:u2	2	+	187293310	187306966	0	2	34,24,	0,13632,
chr2b	188071496	188072760	junct1312:r2:u2	2	+	188071496	188072760	0	2	23,29,	0,1235,
chr2b	188075402	188079420	junct1313:r3:u3	3	+	188075402	188079420	0	2	46,21,	0,3997,
chr2b	188274199	188277271	junct1314:r3:u3	3	+	188274199	188277271	0	2	21,32,	0,3040,
chr2b	188295808	188301909	junct1315:r2:u2	2	+	188295808	188301909	0	2	23,34,	0,6067,
chr2b	191981317	191981319	insert1316:r2:u2	2	+	191981317	191981319	0	1	2,	0,
chr2b	191982391	191982393	insert1317:r2:u2	2	+	191982391	191982393	0	1	2,	0,
chr2b	194284350	194285361	junct1318:r4:u2	4	+	194284350	194285361	0	2	35,23,	0,988,
chr2b	194285488	194285807	junct1319:r4:u4	4	+	194285488	194285807	0	2	42,22,	0,297,
chr2b	194285986	194286807	junct1320:r20:u15	20	+	194285986	194286807	0	2	44,45,	0,776,
chr2b	194305914	194306676	junct1321:r6:u6	6	+	194305914	194306676	0	2	27,40,	0,722,
chr2b	194748982	194749431	junct1322:r2:u2	2	+	194748982	194749431	0	2	22,40,	0,409,
chr2b	195497235	195497238	insert1323:r5:u3	5	+	195497235	195497238	0	1	3,	0,
chr2b	196987714	196988086	junct1324:r24:u20	24	+	196987714	196988086	0	2	45,45,	0,327,
chr2b	196988139	196991029	junct1325:r14:u14	14	+	196988139	196991029	0	2	45,44,	0,2846,
chr2b	196991015	196992769	junct1326:r5:u5	5	+	196991015	196992769	0	2	41,32,	0,1722,
chr2b	196992772	196993275	junct1327:r24:u20	24	+	196992772	196993275	0	2	42,41,	0,462,
chr2b	196995720	196995722	insert1328:r3:u3	3	+	196995720	196995722	0	1	2,	0,
chr2b	200983435	201006617	junct1329:r12:u2	12	+	200983435	201006617	0	2	31,21,	0,23161,
chr2b	201063609	201063614	insert1330:r2:u2	2	+	201063609	201063614	0	1	5,	0,
chr2b	201063693	201063698	insert1331:r3:u3	3	+	201063693	201063698	0	1	5,	0,
chr2b	202206175	202207232	junct1332:r7:u6	7	+	202206175	202207232	0	2	29,44,	0,1013,
chr2b	202351632	202351721	junct1333:r81:u43	81	+	202351632	202351721	0	2	44,43,	0,46,
chr2b	202770244	202770657	junct1334:r3:u3	3	+	202770244	202770657	0	2	41,31,	0,382,
chr2b	202962566	202962571	insert1335:r2:u2	2	+	202962566	202962571	0	1	5,	0,
chr2b	202963210	202963426	junct1336:r2:u2	2	+	202963210	202963426	0	2	45,24,	0,192,
chr2b	202963444	202985155	junct1337:r62:u10	62	+	202963444	202985155	0	2	35,27,	0,21684,
chr2b	202974552	202985166	junct1338:r5:u4	5	+	202974552	202985166	0	2	22,39,	0,10575,
chr2b	202985162	203000787	junct1339:r144:u27	144	+	202985162	203000787	0	2	45,38,	0,15587,
chr2b	203000809	203002706	junct1340:r782:u71	782	+	203000809	203002706	0	2	46,27,	0,1870,
chr2b	203001917	203002718	junct1341:r4:u4	4	+	203001917	203002718	0	2	37,40,	0,761,
chr2b	203002756	203014861	junct1342:r465:u43	465	+	203002756	203014861	0	2	46,25,	0,12080,
chr2b	203015002	203017575	junct1343:r366:u50	366	+	203015002	203017575	0	2	45,25,	0,2548,
chr2b	203017786	203028356	junct1344:r320:u57	320	+	203017786	203028356	0	2	42,43,	0,10527,
chr2b	203028384	203030669	junct1345:r997:u80	997	+	203028384	203030669	0	2	45,32,	0,2253,
chr2b	203030776	203059588	junct1346:r653:u71	653	+	203030776	203059588	0	2	45,45,	0,28767,
chr2b	203538194	203538196	insert1347:r3:u3	3	+	203538194	203538196	0	1	2,	0,
chr2b	204674934	204674937	insert1348:r12:u10	12	+	204674934	204674937	0	1	3,	0,
chr2b	206265728	206265733	insert1349:r36:u20	36	+	206265728	206265733	0	1	5,	0,
chr2b	206265864	206265869	insert1350:r3:u3	3	+	206265864	206265869	0	1	5,	0,
chr2b	206296977	206297651	junct1351:r3:u3	3	+	206296977	206297651	0	2	30,29,	0,645,
chr2b	206297660	206298052	junct1352:r35:u29	35	+	206297660	206298052	0	2	42,41,	0,351,
chr2b	206298050	206300238	junct1353:r28:u21	28	+	206298050	206300238	0	2	45,45,	0,2143,
chr2b	206300279	206300443	junct1354:r14:u13	14	+	206300279	206300443	0	2	43,37,	0,127,
chr2b	206301360	206301532	junct1355:r21:u18	21	+	206301360	206301532	0	2	38,45,	0,127,
chr2b	206301568	206303238	junct1356:r31:u23	31	+	206301568	206303238	0	2	36,43,	0,1627,
chr2b	206303226	206303677	junct1357:r10:u7	10	+	206303226	206303677	0	2	36,32,	0,419,
chr2b	206303700	206304785	junct1358:r296:u6	296	+	206303700	206304785	0	2	35,26,	0,1059,
chr2b	206305359	206308131	junct1359:r4:u4	4	+	206305359	206308131	0	2	26,41,	0,2731,
chr2b	206326708	206327622	junct1360:r2:u2	2	+	206326708	206327622	0	2	32,30,	0,884,
chr2b	207091721	207093478	junct1361:r2:u2	2	+	207091721	207093478	0	2	29,26,	0,1731,
chr2b	207785914	207786091	junct1362:r27:u12	27	+	207785914	207786091	0	2	40,46,	0,131,
chr2b	211712566	211714888	junct1363:r2:u2	2	+	211712566	211714888	0	2	26,30,	0,2292,
chr2b	211716251	211718407	junct1364:r2:u2	2	+	211716251	211718407	0	2	45,32,	0,2124,
chr2b	217441773	217441776	insert1365:r3:u2	3	+	217441773	217441776	0	1	3,	0,
chr2b	217867932	217867983	junct1366:r2:u2	2	+	217867932	217867983	0	2	24,23,	0,28,
chr2b	221213387	221213791	junct1367:r14:u3	14	+	221213387	221213791	0	2	46,20,	0,384,
chr2b	221213839	221216817	junct1368:r4:u4	4	+	221213839	221216817	0	2	44,41,	0,2937,
chr2b	222026931	222028808	junct1369:r2:u2	2	+	222026931	222028808	0	2	29,33,	0,1844,
chr2b	222028822	222056320	junct1370:r2:u2	2	+	222028822	222056320	0	2	23,43,	0,27455,
chr2b	222070393	222071234	junct1371:r15:u2	15	+	222070393	222071234	0	2	27,21,	0,820,
chr2b	222548580	222548583	insert1372:r3:u3	3	+	222548580	222548583	0	1	3,	0,
chr2b	224149540	224150153	junct1373:r35:u28	35	+	224149540	224150153	0	2	45,27,	0,586,
chr2b	224150172	224155083	junct1374:r48:u37	48	+	224150172	224155083	0	2	46,46,	0,4865,
chr2b	224155122	224159285	junct1375:r56:u37	56	+	224155122	224159285	0	2	45,44,	0,4119,
chr2b	224159297	224159743	junct1376:r76:u46	76	+	224159297	224159743	0	2	46,46,	0,400,
chr2b	225509198	225509543	junct1377:r2:u2	2	+	225509198	225509543	0	2	29,25,	0,320,
chr2b	230504848	230508733	junct1378:r2:u2	2	+	230504848	230508733	0	2	22,46,	0,3839,
chr2b	230530939	230533489	junct1379:r3:u3	3	+	230530939	230533489	0	2	45,34,	0,2516,
chr2b	236387044	236401840	junct1380:r2:u2	2	+	236387044	236401840	0	2	31,26,	0,14770,
chr2b	237255606	237261117	junct1381:r2:u2	2	+	237255606	237261117	0	2	25,46,	0,5465,
chr2b	244489655	244489990	junct1382:r2:u2	2	+	244489655	244489990	0	2	20,36,	0,299,
chr2b	246412497	246414779	junct1383:r5:u2	5	+	246412497	246414779	0	2	20,35,	0,2247,
chr3	383882	386055	junct1384:r2:u2	2	+	383882	386055	0	2	41,28,	0,2145,
chr3	10101126	10101129	insert1385:r2:u2	2	+	10101126	10101129	0	1	3,	0,
chr3	12133442	12135118	junct1386:r3:u2	3	+	12133442	12135118	0	2	31,26,	0,1650,
chr3	15023242	15023826	junct1387:r2:u2	2	+	15023242	15023826	0	2	28,27,	0,557,
chr3	15618504	15622308	junct1388:r14:u13	14	+	15618504	15622308	0	2	42,38,	0,3766,
chr3	15622335	15622486	junct1389:r5:u5	5	+	15622335	15622486	0	2	31,34,	0,117,
chr3	16095056	16096059	junct1390:r2:u2	2	+	16095056	16096059	0	2	23,46,	0,957,
chr3	16102520	16105817	junct1391:r2:u2	2	+	16102520	16105817	0	2	39,23,	0,3274,
chr3	16118615	16131381	junct1392:r8:u2	8	+	16118615	16131381	0	2	20,37,	0,12729,
chr3	16131374	16145937	junct1393:r3:u3	3	+	16131374	16145937	0	2	42,21,	0,14542,
chr3	16145967	16174945	junct1394:r2:u2	2	+	16145967	16174945	0	2	31,22,	0,28956,
chr3	16174983	16176149	junct1395:r2:u2	2	+	16174983	16176149	0	2	25,43,	0,1123,
chr3	18797174	18805326	junct1396:r12:u12	12	+	18797174	18805326	0	2	44,41,	0,8111,
chr3	18805473	18813148	junct1397:r14:u12	14	+	18805473	18813148	0	2	30,45,	0,7630,
chr3	18813518	18815841	junct1398:r8:u8	8	+	18813518	18815841	0	2	41,29,	0,2294,
chr3	18815882	18834080	junct1399:r31:u4	31	+	18815882	18834080	0	2	44,29,	0,18169,
chr3	18834131	18834986	junct1400:r22:u19	22	+	18834131	18834986	0	2	45,43,	0,812,
chr3	18835027	18835883	junct1401:r19:u15	19	+	18835027	18835883	0	2	44,46,	0,810,
chr3	18835982	18839745	junct1402:r13:u12	13	+	18835982	18839745	0	2	34,44,	0,3719,
chr3	18839893	18842603	junct1403:r9:u8	9	+	18839893	18842603	0	2	44,32,	0,2678,
chr3	26216591	26217623	junct1404:r4:u4	4	+	26216591	26217623	0	2	40,36,	0,996,
chr3	26219327	26223902	junct1405:r8:u7	8	+	26219327	26223902	0	2	40,34,	0,4541,
chr3	26226447	26228315	junct1406:r2:u2	2	+	26226447	26228315	0	2	35,22,	0,1846,
chr3	30427144	30450236	junct1407:r16:u14	16	+	30427144	30450236	0	2	45,33,	0,23059,
chr3	30561611	30585571	junct1408:r23:u17	23	+	30561611	30585571	0	2	43,38,	0,23922,
chr3	30585537	30599917	junct1409:r53:u20	53	+	30585537	30599917	0	2	44,37,	0,14343,
chr3	30599944	30641033	junct1410:r10:u10	10	+	30599944	30641033	0	2	37,46,	0,41043,
chr3	30602215	30641011	junct1411:r22:u17	22	+	30602215	30641011	0	2	42,21,	0,38775,
chr3	30641064	30649149	junct1412:r12:u9	12	+	30641064	30649149	0	2	35,25,	0,8060,
chr3	30641054	30692902	junct1413:r9:u9	9	+	30641054	30692902	0	2	45,44,	0,51804,
chr3	30649127	30692899	junct1414:r13:u11	13	+	30649127	30692899	0	2	44,42,	0,43730,
chr3	30692898	30695937	junct1415:r16:u11	16	+	30692898	30695937	0	2	41,42,	0,2997,
chr3	30695980	30726654	junct1416:r3:u3	3	+	30695980	30726654	0	2	43,21,	0,30653,
chr3	34310507	34311389	junct1417:r2:u2	2	+	34310507	34311389	0	2	28,26,	0,856,
chr3	36625184	36626417	junct1418:r3:u3	3	+	36625184	36626417	0	2	43,27,	0,1206,
chr3	37832490	37832541	junct1419:r3:u2	3	+	37832490	37832541	0	2	21,25,	0,26,
chr3	37896945	37898468	junct1420:r2:u2	2	+	37896945	37898468	0	2	22,36,	0,1487,
chr3	41386601	41387179	junct1421:r5:u3	5	+	41386601	41387179	0	2	22,33,	0,545,
chr3	46959884	46959959	junct1422:r11:u11	11	+	46959884	46959959	0	2	39,34,	0,41,
chr3	47966875	47967962	junct1423:r3:u3	3	+	47966875	47967962	0	2	44,28,	0,1059,
chr3	47970110	47986472	junct1424:r3:u3	3	+	47970110	47986472	0	2	32,24,	0,16338,
chr3	49734623	49734932	junct1425:r3:u3	3	+	49734623	49734932	0	2	37,40,	0,269,
chr3	51246635	51250544	junct1426:r121:u28	121	+	51246635	51250544	0	2	43,37,	0,3872,
chr3	51250575	51251762	junct1427:r20:u14	20	+	51250575	51251762	0	2	28,43,	0,1144,
chr3	51251934	51254495	junct1428:r907:u78	907	+	51251934	51254495	0	2	45,45,	0,2516,
chr3	51251936	51262321	junct1429:r9:u8	9	+	51251936	51262321	0	2	42,44,	0,10341,
chr3	51254485	51256256	junct1430:r154:u30	154	+	51254485	51256256	0	2	41,44,	0,1727,
chr3	51254488	51262300	junct1431:r5:u5	5	+	51254488	51262300	0	2	37,20,	0,7792,
chr3	51256282	51262285	junct1432:r10:u6	10	+	51256282	51262285	0	2	30,32,	0,5971,
chr3	51256266	51262323	junct1433:r1144:u60	1144	+	51256266	51262323	0	2	45,46,	0,6011,
chr3	51262364	51263950	junct1434:r619:u83	619	+	51262364	51263950	0	2	46,31,	0,1555,
chr3	51275482	51277124	junct1435:r3:u2	3	+	51275482	51277124	0	2	23,27,	0,1615,
chr3	51296339	51298993	junct1436:r4:u2	4	+	51296339	51298993	0	2	22,29,	0,2625,
chr3	51299095	51299557	junct1437:r2:u2	2	+	51299095	51299557	0	2	30,28,	0,434,
chr3	51299651	51299790	junct1438:r3:u3	3	+	51299651	51299790	0	2	30,30,	0,109,
chr3	51299799	51301033	junct1439:r3:u3	3	+	51299799	51301033	0	2	34,27,	0,1207,
chr3	51301528	51302699	junct1440:r3:u3	3	+	51301528	51302699	0	2	34,26,	0,1145,
chr3	51302742	51302888	junct1441:r6:u6	6	+	51302742	51302888	0	2	30,37,	0,109,
chr3	53956445	53956583	junct1442:r2:u2	2	+	53956445	53956583	0	2	33,31,	0,107,
chr3	53956911	53957224	junct1443:r7:u7	7	+	53956911	53957224	0	2	42,42,	0,271,
chr3	53957226	53957373	junct1444:r3:u3	3	+	53957226	53957373	0	2	26,32,	0,115,
chr3	53959148	53959396	junct1445:r2:u2	2	+	53959148	53959396	0	2	36,22,	0,226,
chr3	56776590	56776596	insert1446:r2:u2	2	+	56776590	56776596	0	1	6,	0,
chr3	56776777	56776840	junct1447:r2:u2	2	+	56776777	56776840	0	2	30,23,	0,40,
chr3	57943216	57943219	insert1448:r10:u3	10	+	57943216	57943219	0	1	3,	0,
chr3	59797632	59798114	junct1449:r4:u4	4	+	59797632	59798114	0	2	34,31,	0,451,
chr3	65454601	65457141	junct1450:r4:u3	4	+	65454601	65457141	0	2	31,27,	0,2513,
chr3	70898583	70915286	junct1451:r2:u2	2	+	70898583	70915286	0	2	23,32,	0,16671,
chr3	70915446	70917919	junct1452:r3:u3	3	+	70915446	70917919	0	2	25,40,	0,2433,
chr3	102816917	102819339	junct1453:r2:u2	2	+	102816917	102819339	0	2	23,28,	0,2394,
chr3	102903382	102918707	junct1454:r2:u2	2	+	102903382	102918707	0	2	42,24,	0,15301,
chr3	104252081	104255070	junct1455:r4:u4	4	+	104252081	104255070	0	2	39,42,	0,2947,
chr3	104255141	104256777	junct1456:r12:u7	12	+	104255141	104256777	0	2	24,37,	0,1599,
chr3	104256908	104259583	junct1457:r2:u2	2	+	104256908	104259583	0	2	31,27,	0,2648,
chr3	105306603	105307320	junct1458:r4:u3	4	+	105306603	105307320	0	2	26,32,	0,685,
chr3	105307317	105307481	junct1459:r171:u8	171	+	105307317	105307481	0	2	43,23,	0,141,
chr3	105318986	105320481	junct1460:r3:u3	3	+	105318986	105320481	0	2	36,26,	0,1469,
chr3	105400025	105440123	junct1461:r3:u3	3	+	105400025	105440123	0	2	44,26,	0,40072,
chr3	111921382	111924977	junct1462:r5:u4	5	+	111921382	111924977	0	2	32,29,	0,3566,
chr3	111925052	111937831	junct1463:r2:u2	2	+	111925052	111937831	0	2	45,30,	0,12749,
chr3	112184923	112184927	insert1464:r6:u4	6	+	112184923	112184927	0	1	4,	0,
chr3	115306024	115312394	junct1465:r2:u2	2	+	115306024	115312394	0	2	23,37,	0,6333,
chr3	115315896	115319912	junct1466:r2:u2	2	+	115315896	115319912	0	2	27,40,	0,3976,
chr3	116763172	116769373	junct1467:r2:u2	2	+	116763172	116769373	0	2	21,38,	0,6163,
chr3	116781102	116782513	junct1468:r2:u2	2	+	116781102	116782513	0	2	40,24,	0,1387,
chr3	116805689	116807154	junct1469:r42:u14	42	+	116805689	116807154	0	2	45,39,	0,1426,
chr3	116807160	116809968	junct1470:r7:u6	7	+	116807160	116809968	0	2	37,46,	0,2762,
chr3	116816772	116818964	junct1471:r689:u15	689	+	116816772	116818964	0	2	41,44,	0,2148,
chr3	116819015	116830095	junct1472:r34:u23	34	+	116819015	116830095	0	2	43,40,	0,11040,
chr3	116830170	116838007	junct1473:r25:u18	25	+	116830170	116838007	0	2	41,42,	0,7795,
chr3	118610112	118678062	junct1474:r2:u2	2	+	118610112	118678062	0	2	30,33,	0,67917,
chr3	119880821	119934218	junct1475:r4:u4	4	+	119880821	119934218	0	2	45,25,	0,53372,
chr3	119934762	119980662	junct1476:r6:u5	6	+	119934762	119980662	0	2	30,43,	0,45857,
chr3	123800864	123800866	insert1477:r6:u3	6	+	123800864	123800866	0	1	2,	0,
chr3	127209918	127216642	junct1478:r4:u4	4	+	127209918	127216642	0	2	28,44,	0,6680,
chr3	127984386	127989044	junct1479:r3:u2	3	+	127984386	127989044	0	2	22,35,	0,4623,
chr3	133719523	133719797	junct1480:r4:u4	4	+	133719523	133719797	0	2	36,21,	0,253,
chr3	133878338	133878902	junct1481:r2:u2	2	+	133878338	133878902	0	2	30,46,	0,518,
chr3	133878974	133879642	junct1482:r3:u3	3	+	133878974	133879642	0	2	35,36,	0,632,
chr3	134104541	134104543	insert1483:r2:u2	2	+	134104541	134104543	0	1	2,	0,
chr3	138160896	138160899	insert1484:r3:u3	3	+	138160896	138160899	0	1	3,	0,
chr3	138161237	138161239	insert1485:r2:u2	2	+	138161237	138161239	0	1	2,	0,
chr3	138161479	138161487	insert1486:r3:u3	3	+	138161479	138161487	0	1	8,	0,
chr3	138390692	138390697	insert1487:r2:u2	2	+	138390692	138390697	0	1	5,	0,
chr3	139061288	139065432	junct1488:r2:u2	2	+	139061288	139065432	0	2	35,25,	0,4119,
chr3	140955503	140956588	junct1489:r9:u8	9	+	140955503	140956588	0	2	26,35,	0,1050,
chr3	140956612	140957727	junct1490:r3:u2	3	+	140956612	140957727	0	2	44,28,	0,1087,
chr3	144011737	144012066	junct1491:r31:u14	31	+	144011737	144012066	0	2	45,41,	0,288,
chr3	144012054	144012616	junct1492:r115:u53	115	+	144012054	144012616	0	2	45,46,	0,516,
chr3	144012596	144012868	junct1493:r49:u32	49	+	144012596	144012868	0	2	44,43,	0,229,
chr3	144012961	144013141	junct1494:r81:u40	81	+	144012961	144013141	0	2	46,45,	0,135,
chr3	144013145	144014941	junct1495:r57:u22	57	+	144013145	144014941	0	2	43,38,	0,1758,
chr3	146684511	146686013	junct1496:r3:u3	3	+	146684511	146686013	0	2	30,44,	0,1458,
chr3	147742223	147744227	junct1497:r2:u2	2	+	147742223	147744227	0	2	21,36,	0,1968,
chr3	147758808	147758938	junct1498:r2:u2	2	+	147758808	147758938	0	2	34,22,	0,108,
chr3	152805170	152805172	insert1499:r3:u3	3	+	152805170	152805172	0	1	2,	0,
chr3	154616354	154617133	junct1500:r2:u2	2	+	154616354	154617133	0	2	43,20,	0,759,
chr3	154835940	154837775	junct1501:r2:u2	2	+	154835940	154837775	0	2	30,37,	0,1798,
chr3	155347765	155347768	insert1502:r18:u7	18	+	155347765	155347768	0	1	3,	0,
chr3	155347924	155347926	insert1503:r6:u3	6	+	155347924	155347926	0	1	2,	0,
chr3	156347297	156347299	insert1504:r6:u6	6	+	156347297	156347299	0	1	2,	0,
chr3	159256778	159261122	junct1505:r2:u2	2	+	159256778	159261122	0	2	36,25,	0,4319,
chr3	159262030	159264507	junct1506:r3:u3	3	+	159262030	159264507	0	2	31,45,	0,2432,
chr3	159280323	159280504	junct1507:r89:u2	89	+	159280323	159280504	0	2	37,24,	0,157,
chr3	159280532	159281632	junct1508:r63:u2	63	+	159280532	159281632	0	2	25,26,	0,1074,
chr3	162158913	162159775	junct1509:r18:u11	18	+	162158913	162159775	0	2	30,39,	0,823,
chr3	163583975	163583979	insert1510:r2:u2	2	+	163583975	163583979	0	1	4,	0,
chr3	165507505	165508017	junct1511:r4:u2	4	+	165507505	165508017	0	2	33,23,	0,489,
chr3	165508185	165508755	junct1512:r2:u2	2	+	165508185	165508755	0	2	44,25,	0,545,
chr3	166157902	166157908	insert1513:r21:u12	21	+	166157902	166157908	0	1	6,	0,
chr3	175166446	175175234	junct1514:r11:u11	11	+	175166446	175175234	0	2	44,32,	0,8756,
chr3	175175285	175176579	junct1515:r2:u2	2	+	175175285	175176579	0	2	27,43,	0,1251,
chr3	175176605	175182336	junct1516:r4:u4	4	+	175176605	175182336	0	2	39,39,	0,5692,
chr3	176088931	176088936	insert1517:r2:u2	2	+	176088931	176088936	0	1	5,	0,
chr3	189701630	189701800	junct1518:r3:u3	3	+	189701630	189701800	0	2	44,33,	0,137,
chr3	189702690	189703375	junct1519:r22:u17	22	+	189702690	189703375	0	2	36,41,	0,644,
chr3	189895485	189895619	junct1520:r5:u2	5	+	189895485	189895619	0	2	22,31,	0,103,
chr3	190622734	190622815	junct1521:r28:u23	28	+	190622734	190622815	0	2	43,36,	0,45,
chr3	190623005	190623008	insert1522:r2:u2	2	+	190623005	190623008	0	1	3,	0,
chr3	190623143	190623145	insert1523:r111:u43	111	+	190623143	190623145	0	1	2,	0,
chr3	191471257	191471891	junct1524:r3:u3	3	+	191471257	191471891	0	2	31,33,	0,601,
chr3	192320784	192320968	junct1525:r6:u3	6	+	192320784	192320968	0	2	23,39,	0,145,
chr3	192372790	192374176	junct1526:r3:u3	3	+	192372790	192374176	0	2	39,29,	0,1357,
chr3	192375353	192377137	junct1527:r2:u2	2	+	192375353	192377137	0	2	21,39,	0,1745,
chr3	202105011	202105016	insert1528:r3:u3	3	+	202105011	202105016	0	1	5,	0,
chr3	202105988	202105996	insert1529:r11:u3	11	+	202105988	202105996	0	1	8,	0,
chr3	202720916	202721870	junct1530:r4:u4	4	+	202720916	202721870	0	2	28,31,	0,923,
chr3	203614388	203615604	junct1531:r3:u3	3	+	203614388	203615604	0	2	26,31,	0,1185,
chr4	693954	694820	junct1532:r9:u7	9	+	693954	694820	0	2	42,44,	0,822,
chr4	694831	695418	junct1533:r8:u7	8	+	694831	695418	0	2	43,33,	0,554,
chr4	695397	695730	junct1534:r4:u4	4	+	695397	695730	0	2	44,45,	0,288,
chr4	3204667	3217241	junct1535:r4:u4	4	+	3204667	3217241	0	2	21,22,	0,12552,
chr4	6893442	6894106	junct1536:r5:u5	5	+	6893442	6894106	0	2	45,34,	0,630,
chr4	10194493	10194495	insert1537:r3:u3	3	+	10194493	10194495	0	1	2,	0,
chr4	10194545	10194547	insert1538:r11:u10	11	+	10194545	10194547	0	1	2,	0,
chr4	17937780	17985774	junct1539:r2:u2	2	+	17937780	17985774	0	2	33,32,	0,47962,
chr4	37892088	37892096	insert1540:r3:u3	3	+	37892088	37892096	0	1	8,	0,
chr4	37892421	37892474	junct1541:r4:u3	4	+	37892421	37892474	0	2	31,20,	0,33,
chr4	37892531	37892600	junct1542:r2:u2	2	+	37892531	37892600	0	2	37,24,	0,45,
chr4	39605073	39605457	junct1543:r2:u2	2	+	39605073	39605457	0	2	22,34,	0,350,
chr4	41638166	41639138	junct1544:r2:u2	2	+	41638166	41639138	0	2	29,36,	0,936,
chr4	41645871	41645928	junct1545:r2:u2	2	+	41645871	41645928	0	2	26,26,	0,31,
chr4	41999251	42004826	junct1546:r2:u2	2	+	41999251	42004826	0	2	29,24,	0,5551,
chr4	42068190	42069532	junct1547:r2:u2	2	+	42068190	42069532	0	2	41,26,	0,1316,
chr4	42084642	42084648	insert1548:r5:u5	5	+	42084642	42084648	0	1	6,	0,
chr4	42085535	42085541	insert1549:r2:u2	2	+	42085535	42085541	0	1	6,	0,
chr4	42085664	42085666	insert1550:r3:u3	3	+	42085664	42085666	0	1	2,	0,
chr4	42085696	42085706	insert1551:r3:u2	3	+	42085696	42085706	0	1	10,	0,
chr4	42085707	42085776	junct1552:r2:u2	2	+	42085707	42085776	0	2	36,25,	0,44,
chr4	47298722	47300676	junct1553:r3:u3	3	+	47298722	47300676	0	2	29,34,	0,1920,
chr4	47946405	47946590	junct1554:r4:u4	4	+	47946405	47946590	0	2	28,25,	0,160,
chr4	48030678	48030683	insert1555:r3:u2	3	+	48030678	48030683	0	1	5,	0,
chr4	48872018	48872086	junct1556:r11:u4	11	+	48872018	48872086	0	2	36,30,	0,38,
chr4	48971580	48971585	insert1557:r7:u4	7	+	48971580	48971585	0	1	5,	0,
chr4	52489494	52492179	junct1558:r5:u4	5	+	52489494	52492179	0	2	35,45,	0,2640,
chr4	52492174	52532679	junct1559:r6:u6	6	+	52492174	52532679	0	2	42,32,	0,40473,
chr4	52532725	52547292	junct1560:r5:u3	5	+	52532725	52547292	0	2	29,25,	0,14542,
chr4	52547348	52554952	junct1561:r7:u7	7	+	52547348	52554952	0	2	32,42,	0,7562,
chr4	53394464	53402134	junct1562:r50:u28	50	+	53394464	53402134	0	2	44,25,	0,7645,
chr4	53402192	53404471	junct1563:r87:u47	87	+	53402192	53404471	0	2	46,46,	0,2233,
chr4	53404457	53404686	junct1564:r40:u18	40	+	53404457	53404686	0	2	43,40,	0,189,
chr4	53404745	53405408	junct1565:r44:u26	44	+	53404745	53405408	0	2	43,42,	0,621,
chr4	53405550	53412217	junct1566:r102:u54	102	+	53405550	53412217	0	2	46,45,	0,6622,
chr4	53422760	53422762	insert1567:r3:u3	3	+	53422760	53422762	0	1	2,	0,
chr4	53422809	53422811	insert1568:r3:u3	3	+	53422809	53422811	0	1	2,	0,
chr4	53423142	53423144	insert1569:r2:u2	2	+	53423142	53423144	0	1	2,	0,
chr4	53424059	53424064	insert1570:r10:u6	10	+	53424059	53424064	0	1	5,	0,
chr4	54352183	54358063	junct1571:r2:u2	2	+	54352183	54358063	0	2	27,31,	0,5849,
chr4	54683811	54687130	junct1572:r3:u3	3	+	54683811	54687130	0	2	39,41,	0,3278,
chr4	54687192	54687529	junct1573:r2:u2	2	+	54687192	54687529	0	2	21,40,	0,297,
chr4	57083004	57083829	junct1574:r2:u2	2	+	57083004	57083829	0	2	27,31,	0,794,
chr4	57083821	57084517	junct1575:r7:u7	7	+	57083821	57084517	0	2	46,38,	0,658,
chr4	57393521	57394130	junct1576:r2:u2	2	+	57393521	57394130	0	2	42,27,	0,582,
chr4	57395723	57398589	junct1577:r3:u3	3	+	57395723	57398589	0	2	29,26,	0,2840,
chr4	59761716	59762433	junct1578:r3:u2	3	+	59761716	59762433	0	2	23,27,	0,690,
chr4	59768465	59768467	insert1579:r27:u17	27	+	59768465	59768467	0	1	2,	0,
chr4	59785668	59785676	insert1580:r2:u2	2	+	59785668	59785676	0	1	8,	0,
chr4	59786387	59786446	junct1581:r3:u3	3	+	59786387	59786446	0	2	25,33,	0,26,
chr4	62760514	62761334	junct1582:r4:u4	4	+	62760514	62761334	0	2	38,43,	0,777,
chr4	68355553	68355559	insert1583:r4:u3	4	+	68355553	68355559	0	1	6,	0,
chr4	68355949	68355955	insert1584:r11:u2	11	+	68355949	68355955	0	1	6,	0,
chr4	68356113	68356115	insert1585:r2:u2	2	+	68356113	68356115	0	1	2,	0,
chr4	68356289	68356358	junct1586:r2:u2	2	+	68356289	68356358	0	2	30,29,	0,40,
chr4	73480195	73481354	junct1587:r3:u3	3	+	73480195	73481354	0	2	33,36,	0,1123,
chr4	73487234	73487679	junct1588:r8:u2	8	+	73487234	73487679	0	2	28,45,	0,400,
chr4	74051178	74052087	junct1589:r3:u3	3	+	74051178	74052087	0	2	21,45,	0,864,
chr4	74081641	74081647	insert1590:r2:u2	2	+	74081641	74081647	0	1	6,	0,
chr4	74653208	74655074	junct1591:r2:u2	2	+	74653208	74655074	0	2	28,33,	0,1833,
chr4	78621493	78625562	junct1592:r3:u3	3	+	78621493	78625562	0	2	25,35,	0,4034,
chr4	78740596	78740600	insert1593:r2:u2	2	+	78740596	78740600	0	1	4,	0,
chr4	83795231	83797000	junct1594:r2:u2	2	+	83795231	83797000	0	2	27,23,	0,1746,
chr4	83797084	83798656	junct1595:r3:u3	3	+	83797084	83798656	0	2	28,43,	0,1529,
chr4	84807346	84808104	junct1596:r2:u2	2	+	84807346	84808104	0	2	25,27,	0,731,
chr4	90391300	90396980	junct1597:r10:u10	10	+	90391300	90396980	0	2	43,35,	0,5645,
chr4	90397051	90397931	junct1598:r21:u20	21	+	90397051	90397931	0	2	44,44,	0,836,
chr4	90398003	90399953	junct1599:r2:u2	2	+	90398003	90399953	0	2	31,22,	0,1928,
chr4	90400029	90407787	junct1600:r3:u3	3	+	90400029	90407787	0	2	41,25,	0,7733,
chr4	90407840	90408290	junct1601:r8:u8	8	+	90407840	90408290	0	2	42,43,	0,407,
chr4	90408325	90409148	junct1602:r14:u12	14	+	90408325	90409148	0	2	44,41,	0,782,
chr4	90409139	90411105	junct1603:r37:u15	37	+	90409139	90411105	0	2	41,41,	0,1925,
chr4	91175811	91175874	junct1604:r2:u2	2	+	91175811	91175874	0	2	30,26,	0,37,
chr4	92783019	92788802	junct1605:r3:u3	3	+	92783019	92788802	0	2	32,36,	0,5747,
chr4	95741009	95741061	junct1606:r2:u2	2	+	95741009	95741061	0	2	20,31,	0,21,
chr4	99011313	99011316	insert1607:r3:u2	3	+	99011313	99011316	0	1	3,	0,
chr4	101613215	101618254	junct1608:r15:u2	15	+	101613215	101618254	0	2	32,20,	0,5019,
chr4	104296607	104296609	insert1609:r3:u3	3	+	104296607	104296609	0	1	2,	0,
chr4	104297067	104297069	insert1610:r3:u3	3	+	104297067	104297069	0	1	2,	0,
chr4	104297410	104297414	insert1611:r3:u3	3	+	104297410	104297414	0	1	4,	0,
chr4	104297461	104297538	junct1612:r8:u5	8	+	104297461	104297538	0	2	36,22,	0,55,
chr4	104297705	104297707	insert1613:r4:u4	4	+	104297705	104297707	0	1	2,	0,
chr4	104297812	104297863	junct1614:r2:u2	2	+	104297812	104297863	0	2	27,23,	0,28,
chr4	104298032	104298083	junct1615:r24:u2	24	+	104298032	104298083	0	2	29,21,	0,30,
chr4	104299283	104299288	insert1616:r2:u2	2	+	104299283	104299288	0	1	5,	0,
chr4	104313122	104333675	junct1617:r4:u2	4	+	104313122	104333675	0	2	31,25,	0,20528,
chr4	106112066	106112076	insert1618:r6:u4	6	+	106112066	106112076	0	1	10,	0,
chr4	109701618	109710022	junct1619:r14:u12	14	+	109701618	109710022	0	2	44,29,	0,8375,
chr4	109710100	109712483	junct1620:r5:u5	5	+	109710100	109712483	0	2	26,31,	0,2352,
chr4	112969040	112971962	junct1621:r3:u2	3	+	112969040	112971962	0	2	28,37,	0,2885,
chr4	112972070	112973036	junct1622:r2:u2	2	+	112972070	112973036	0	2	31,20,	0,946,
chr4	112980221	112981238	junct1623:r2:u2	2	+	112980221	112981238	0	2	32,23,	0,994,
chr4	113130791	113132143	junct1624:r2:u2	2	+	113130791	113132143	0	2	29,34,	0,1318,
chr4	113137280	113139050	junct1625:r2:u2	2	+	113137280	113139050	0	2	20,33,	0,1737,
chr4	116909168	116909171	insert1626:r2:u2	2	+	116909168	116909171	0	1	3,	0,
chr4	121813319	121824718	junct1627:r2:u2	2	+	121813319	121824718	0	2	28,42,	0,11357,
chr4	124063948	124079566	junct1628:r25:u17	25	+	124063948	124079566	0	2	44,44,	0,15574,
chr4	124079588	124124243	junct1629:r14:u11	14	+	124079588	124124243	0	2	40,41,	0,44614,
chr4	124079594	124146829	junct1630:r4:u4	4	+	124079594	124146829	0	2	37,24,	0,67211,
chr4	124124259	124146832	junct1631:r26:u10	26	+	124124259	124146832	0	2	35,26,	0,22547,
chr4	125203710	125203885	junct1632:r2:u2	2	+	125203710	125203885	0	2	20,36,	0,139,
chr4	125210989	125212521	junct1633:r2:u2	2	+	125210989	125212521	0	2	30,26,	0,1506,
chr4	125214269	125214805	junct1634:r2:u2	2	+	125214269	125214805	0	2	27,25,	0,511,
chr4	125759252	125761890	junct1635:r3:u3	3	+	125759252	125761890	0	2	35,33,	0,2605,
chr4	126806117	126806881	junct1636:r25:u16	25	+	126806117	126806881	0	2	42,46,	0,718,
chr4	131379426	131381544	junct1637:r2:u2	2	+	131379426	131381544	0	2	45,34,	0,2084,
chr4	132396996	132443198	junct1638:r2:u2	2	+	132396996	132443198	0	2	21,30,	0,46172,
chr4	143028859	143031358	junct1639:r11:u10	11	+	143028859	143031358	0	2	43,37,	0,2462,
chr4	143034179	143034825	junct1640:r2:u2	2	+	143034179	143034825	0	2	31,29,	0,617,
chr4	151710519	151710523	insert1641:r5:u5	5	+	151710519	151710523	0	1	4,	0,
chr4	156467099	156467157	junct1642:r3:u3	3	+	156467099	156467157	0	2	24,29,	0,29,
chr4	156467642	156467712	junct1643:r5:u2	5	+	156467642	156467712	0	2	40,27,	0,43,
chr4	157506910	157506987	junct1644:r1165:u64	1165	+	157506910	157506987	0	2	45,26,	0,51,
chr4	169743169	169757665	junct1645:r3:u3	3	+	169743169	169757665	0	2	26,37,	0,14459,
chr4	169759954	169762859	junct1646:r4:u3	4	+	169759954	169762859	0	2	39,37,	0,2868,
chr4	169762928	169768395	junct1647:r6:u5	6	+	169762928	169768395	0	2	36,45,	0,5422,
chr4	169768409	169770765	junct1648:r7:u6	7	+	169768409	169770765	0	2	43,30,	0,2326,
chr4	173323115	173324313	junct1649:r14:u2	14	+	173323115	173324313	0	2	22,27,	0,1171,
chr4	173407332	173417879	junct1650:r8:u7	8	+	173407332	173417879	0	2	39,45,	0,10502,
chr4	173417927	173418730	junct1651:r13:u12	13	+	173417927	173418730	0	2	46,25,	0,778,
chr4	173418788	173421071	junct1652:r6:u6	6	+	173418788	173421071	0	2	36,46,	0,2237,
chr4	178710273	178712236	junct1653:r2:u2	2	+	178710273	178712236	0	2	38,21,	0,1942,
chr4	180113685	180119180	junct1654:r10:u8	10	+	180113685	180119180	0	2	38,36,	0,5459,
chr4	180119183	180119795	junct1655:r2:u2	2	+	180119183	180119795	0	2	30,32,	0,580,
chr4	180130973	180152768	junct1656:r6:u6	6	+	180130973	180152768	0	2	31,46,	0,21749,
chr4	180808829	180808898	junct1657:r2:u2	2	+	180808829	180808898	0	2	42,26,	0,43,
chr4_random	5769731	5770708	junct1658:r6:u5	6	+	5769731	5770708	0	2	29,24,	0,953,
chr5	288388	288809	junct1659:r4:u4	4	+	288388	288809	0	2	29,40,	0,381,
chr5	288826	289519	junct1660:r7:u7	7	+	288826	289519	0	2	44,23,	0,670,
chr5	289617	290235	junct1661:r4:u2	4	+	289617	290235	0	2	21,35,	0,583,
chr5	382721	387688	junct1662:r18:u2	18	+	382721	387688	0	2	37,22,	0,4945,
chr5	10414007	10421636	junct1663:r2:u2	2	+	10414007	10421636	0	2	29,29,	0,7600,
chr5	10422980	10425511	junct1664:r11:u9	11	+	10422980	10425511	0	2	40,45,	0,2486,
chr5	10606416	10612973	junct1665:r5:u5	5	+	10606416	10612973	0	2	43,45,	0,6512,
chr5	10615690	10619100	junct1666:r3:u3	3	+	10615690	10619100	0	2	31,23,	0,3387,
chr5	10619186	10622430	junct1667:r6:u6	6	+	10619186	10622430	0	2	32,41,	0,3203,
chr5	10625039	10625047	insert1668:r2:u2	2	+	10625039	10625047	0	1	8,	0,
chr5	10625661	10625663	insert1669:r38:u2	38	+	10625661	10625663	0	1	2,	0,
chr5	10626708	10626711	insert1670:r3:u2	3	+	10626708	10626711	0	1	3,	0,
chr5	20850541	20851027	junct1671:r2:u2	2	+	20850541	20851027	0	2	43,27,	0,459,
chr5	24221782	24222172	junct1672:r2:u2	2	+	24221782	24222172	0	2	21,40,	0,350,
chr5	24226568	24226575	insert1673:r4:u4	4	+	24226568	24226575	0	1	7,	0,
chr5	24226712	24226714	insert1674:r2:u2	2	+	24226712	24226714	0	1	2,	0,
chr5	24228202	24228211	insert1675:r2:u2	2	+	24228202	24228211	0	1	9,	0,
chr5	26980482	26982417	junct1676:r2:u2	2	+	26980482	26982417	0	2	30,30,	0,1905,
chr5	34241720	34249849	junct1677:r2:u2	2	+	34241720	34249849	0	2	24,35,	0,8094,
chr5	35795411	35795413	insert1678:r19:u5	19	+	35795411	35795413	0	1	2,	0,
chr5	39167492	39173285	junct1679:r2:u2	2	+	39167492	39173285	0	2	28,33,	0,5760,
chr5	40514599	40515014	junct1680:r2:u2	2	+	40514599	40515014	0	2	39,20,	0,395,
chr5	41178675	41179095	junct1681:r2:u2	2	+	41178675	41179095	0	2	25,39,	0,381,
chr5	42381663	42382211	junct1682:r3:u2	3	+	42381663	42382211	0	2	42,30,	0,518,
chr5	43743404	43743410	insert1683:r7:u4	7	+	43743404	43743410	0	1	6,	0,
chr5	43743802	43743805	insert1684:r4:u3	4	+	43743802	43743805	0	1	3,	0,
chr5	43744031	43744037	insert1685:r31:u10	31	+	43744031	43744037	0	1	6,	0,
chr5	43744080	43744144	junct1686:r2:u2	2	+	43744080	43744144	0	2	28,32,	0,32,
chr5	43744336	43744414	junct1687:r3:u2	3	+	43744336	43744414	0	2	31,30,	0,48,
chr5	43744471	43744560	junct1688:r6:u6	6	+	43744471	43744560	0	2	47,34,	0,55,
chr5	43744667	43744669	insert1689:r7:u3	7	+	43744667	43744669	0	1	2,	0,
chr5	43744679	43744771	junct1690:r6:u5	6	+	43744679	43744771	0	2	44,27,	0,65,
chr5	43744815	43744818	insert1691:r7:u6	7	+	43744815	43744818	0	1	3,	0,
chr5	46411855	46414092	junct1692:r4:u3	4	+	46411855	46414092	0	2	42,37,	0,2200,
chr5	47322432	47323564	junct1693:r6:u5	6	+	47322432	47323564	0	2	42,25,	0,1107,
chr5	47324420	47324590	junct1694:r5:u4	5	+	47324420	47324590	0	2	42,34,	0,136,
chr5	47326160	47326435	junct1695:r3:u3	3	+	47326160	47326435	0	2	26,25,	0,250,
chr5	49487169	49491191	junct1696:r4:u3	4	+	49487169	49491191	0	2	27,41,	0,3981,
chr5	49491478	49491979	junct1697:r36:u24	36	+	49491478	49491979	0	2	42,45,	0,456,
chr5	49492013	49497249	junct1698:r18:u18	18	+	49492013	49497249	0	2	43,41,	0,5195,
chr5	49497283	49498227	junct1699:r52:u33	52	+	49497283	49498227	0	2	43,44,	0,900,
chr5	49498271	49499538	junct1700:r9:u9	9	+	49498271	49499538	0	2	41,26,	0,1241,
chr5	49498289	49499654	junct1701:r3:u3	3	+	49498289	49499654	0	2	26,33,	0,1332,
chr5	49499660	49499858	junct1702:r11:u6	11	+	49499660	49499858	0	2	31,32,	0,166,
chr5	49502850	49503206	junct1703:r8:u8	8	+	49502850	49503206	0	2	44,29,	0,327,
chr5	49639523	49640528	junct1704:r3:u3	3	+	49639523	49640528	0	2	38,30,	0,975,
chr5	49836647	49836706	junct1705:r2:u2	2	+	49836647	49836706	0	2	29,26,	0,33,
chr5	50003507	50003715	junct1706:r65:u32	65	+	50003507	50003715	0	2	42,42,	0,166,
chr5	50003779	50005952	junct1707:r51:u36	51	+	50003779	50005952	0	2	46,46,	0,2127,
chr5	50005968	50007185	junct1708:r3:u3	3	+	50005968	50007185	0	2	46,23,	0,1194,
chr5	50007315	50009580	junct1709:r1471:u32	1471	+	50007315	50009580	0	2	43,43,	0,2222,
chr5	50007315	50015525	junct1710:r2:u2	2	+	50007315	50015525	0	2	44,20,	0,8190,
chr5	50009627	50012408	junct1711:r10:u6	10	+	50009627	50012408	0	2	44,22,	0,2759,
chr5	50009628	50015545	junct1712:r38:u15	38	+	50009628	50015545	0	2	43,40,	0,5877,
chr5	50015524	50017197	junct1713:r3:u3	3	+	50015524	50017197	0	2	34,25,	0,1648,
chr5	50017203	50021247	junct1714:r95:u40	95	+	50017203	50021247	0	2	43,42,	0,4002,
chr5	50021288	50030668	junct1715:r100:u48	100	+	50021288	50030668	0	2	44,42,	0,9338,
chr5	50032423	50033086	junct1716:r77:u42	77	+	50032423	50033086	0	2	45,43,	0,620,
chr5	50033069	50043357	junct1717:r58:u30	58	+	50033069	50043357	0	2	45,39,	0,10249,
chr5	50893565	50895117	junct1718:r2:u2	2	+	50893565	50895117	0	2	29,27,	0,1525,
chr5	50904315	50909909	junct1719:r5:u5	5	+	50904315	50909909	0	2	43,44,	0,5550,
chr5	53117760	53127766	junct1720:r2:u2	2	+	53117760	53127766	0	2	41,22,	0,9984,
chr5	58578859	58580234	junct1721:r3:u3	3	+	58578859	58580234	0	2	38,34,	0,1341,
chr5	58590516	58592644	junct1722:r4:u4	4	+	58590516	58592644	0	2	28,42,	0,2086,
chr5	60655903	60657095	junct1723:r2:u2	2	+	60655903	60657095	0	2	29,32,	0,1160,
chr5	65210068	65210223	junct1724:r25:u2	25	+	65210068	65210223	0	2	27,25,	0,130,
chr5	71930493	71930864	junct1725:r4:u2	4	+	71930493	71930864	0	2	31,33,	0,338,
chr5	71983995	71984627	junct1726:r9:u9	9	+	71983995	71984627	0	2	40,23,	0,609,
chr5	71984678	71985808	junct1727:r4:u4	4	+	71984678	71985808	0	2	42,30,	0,1100,
chr5	71985791	71989728	junct1728:r6:u6	6	+	71985791	71989728	0	2	42,34,	0,3903,
chr5	71989754	71992153	junct1729:r7:u7	7	+	71989754	71992153	0	2	36,32,	0,2367,
chr5	78146316	78183462	junct1730:r2:u2	2	+	78146316	78183462	0	2	41,26,	0,37120,
chr5	78510480	78516030	junct1731:r7:u6	7	+	78510480	78516030	0	2	41,35,	0,5515,
chr5	78521941	78524946	junct1732:r17:u12	17	+	78521941	78524946	0	2	45,27,	0,2978,
chr5	78524921	78525471	junct1733:r3:u3	3	+	78524921	78525471	0	2	33,24,	0,526,
chr5	78798302	78798362	junct1734:r2:u2	2	+	78798302	78798362	0	2	32,23,	0,37,
chr5	83361271	83366059	junct1735:r22:u3	22	+	83361271	83366059	0	2	33,22,	0,4766,
chr5	83368885	83370846	junct1736:r3:u3	3	+	83368885	83370846	0	2	35,24,	0,1937,
chr5	83370935	83376318	junct1737:r3:u3	3	+	83370935	83376318	0	2	28,22,	0,5361,
chr5	83393041	83401116	junct1738:r2:u2	2	+	83393041	83401116	0	2	31,34,	0,8041,
chr5	84404945	84405088	junct1739:r2:u2	2	+	84404945	84405088	0	2	31,22,	0,121,
chr5	86527404	86528177	junct1740:r2:u2	2	+	86527404	86528177	0	2	29,28,	0,745,
chr5	94566833	94585399	junct1741:r2:u2	2	+	94566833	94585399	0	2	37,23,	0,18543,
chr5	97645949	97650679	junct1742:r2:u2	2	+	97645949	97650679	0	2	32,23,	0,4707,
chr5	97688038	97689413	junct1743:r20:u16	20	+	97688038	97689413	0	2	44,45,	0,1330,
chr5	97689369	97689868	junct1744:r16:u15	16	+	97689369	97689868	0	2	45,31,	0,468,
chr5	97689888	97692498	junct1745:r16:u14	16	+	97689888	97692498	0	2	43,43,	0,2567,
chr5	97692484	97693610	junct1746:r13:u10	13	+	97692484	97693610	0	2	43,42,	0,1084,
chr5	97693588	97694610	junct1747:r11:u10	11	+	97693588	97694610	0	2	42,46,	0,976,
chr5	104093641	104096060	junct1748:r3:u3	3	+	104093641	104096060	0	2	38,26,	0,2393,
chr5	104262530	104264148	junct1749:r2:u2	2	+	104262530	104264148	0	2	31,26,	0,1592,
chr5	104262532	104268672	junct1750:r4:u4	4	+	104262532	104268672	0	2	29,32,	0,6108,
chr5	104264223	104265147	junct1751:r2:u2	2	+	104264223	104265147	0	2	27,29,	0,895,
chr5	104265156	104268676	junct1752:r2:u2	2	+	104265156	104268676	0	2	26,34,	0,3486,
chr5	104268739	104272697	junct1753:r8:u8	8	+	104268739	104272697	0	2	44,24,	0,3934,
chr5	104272754	104281115	junct1754:r8:u8	8	+	104272754	104281115	0	2	43,42,	0,8319,
chr5	108549899	108549901	insert1755:r85:u18	85	+	108549899	108549901	0	1	2,	0,
chr5	108552125	108552182	junct1756:r2:u2	2	+	108552125	108552182	0	2	30,21,	0,36,
chr5	114126282	114128980	junct1757:r3:u3	3	+	114126282	114128980	0	2	25,34,	0,2664,
chr5	117127614	117127617	insert1758:r97:u3	97	+	117127614	117127617	0	1	3,	0,
chr5	117128214	117129162	junct1759:r3:u3	3	+	117128214	117129162	0	2	31,30,	0,918,
chr5	117129267	117133977	junct1760:r3:u3	3	+	117129267	117133977	0	2	39,22,	0,4688,
chr5	117769169	117769172	insert1761:r3:u3	3	+	117769169	117769172	0	1	3,	0,
chr5	117769424	117769485	junct1762:r3:u2	3	+	117769424	117769485	0	2	32,25,	0,36,
chr5	117813216	117814425	junct1763:r2:u2	2	+	117813216	117814425	0	2	34,37,	0,1172,
chr5	117815254	117818054	junct1764:r2:u2	2	+	117815254	117818054	0	2	37,28,	0,2772,
chr5	117828600	117831176	junct1765:r2:u2	2	+	117828600	117831176	0	2	34,30,	0,2546,
chr5	123896297	123902809	junct1766:r11:u2	11	+	123896297	123902809	0	2	41,22,	0,6490,
chr5	129756954	129756956	insert1767:r2:u2	2	+	129756954	129756956	0	1	2,	0,
chr5	133016292	133016297	insert1768:r4:u4	4	+	133016292	133016297	0	1	5,	0,
chr5	133016496	133016561	junct1769:r2:u2	2	+	133016496	133016561	0	2	28,23,	0,42,
chr5	133016605	133016666	junct1770:r9:u5	9	+	133016605	133016666	0	2	32,21,	0,40,
chr5	133266066	133266071	insert1771:r2:u2	2	+	133266066	133266071	0	1	5,	0,
chr5	136018542	136021354	junct1772:r2:u2	2	+	136018542	136021354	0	2	28,31,	0,2781,
chr5	136021367	136023433	junct1773:r4:u4	4	+	136021367	136023433	0	2	37,28,	0,2038,
chr5	136027495	136035565	junct1774:r4:u4	4	+	136027495	136035565	0	2	43,41,	0,8029,
chr5	136035572	136037456	junct1775:r10:u9	10	+	136035572	136037456	0	2	42,29,	0,1855,
chr5	137013598	137021825	junct1776:r2:u2	2	+	137013598	137021825	0	2	24,43,	0,8184,
chr5	137031514	137039011	junct1777:r2:u2	2	+	137031514	137039011	0	2	30,20,	0,7477,
chr5	137259651	137259876	junct1778:r7:u2	7	+	137259651	137259876	0	2	32,22,	0,203,
chr5	139881302	139882105	junct1779:r7:u7	7	+	139881302	139882105	0	2	45,43,	0,760,
chr5	139885306	139885547	junct1780:r2:u2	2	+	139885306	139885547	0	2	28,29,	0,212,
chr5	141101783	141105856	junct1781:r13:u8	13	+	141101783	141105856	0	2	41,41,	0,4032,
chr5	142260991	142262031	junct1782:r2:u2	2	+	142260991	142262031	0	2	34,45,	0,995,
chr5	142264943	142265209	junct1783:r3:u3	3	+	142264943	142265209	0	2	24,38,	0,228,
chr5	142405620	142407295	junct1784:r2:u2	2	+	142405620	142407295	0	2	40,30,	0,1645,
chr5	142422037	142422259	junct1785:r4:u2	4	+	142422037	142422259	0	2	26,24,	0,198,
chr5	149548128	149550805	junct1786:r3:u2	3	+	149548128	149550805	0	2	29,35,	0,2642,
chr5	153656313	153658441	junct1787:r2:u2	2	+	153656313	153658441	0	2	29,24,	0,2104,
chr5	160765838	160774792	junct1788:r17:u12	17	+	160765838	160774792	0	2	45,44,	0,8910,
chr5	160774377	160774784	junct1789:r4:u4	4	+	160774377	160774784	0	2	30,36,	0,371,
chr5	160774900	160778960	junct1790:r11:u10	11	+	160774900	160778960	0	2	41,38,	0,4022,
chr5	160779062	160779766	junct1791:r7:u7	7	+	160779062	160779766	0	2	41,29,	0,675,
chr5	160779881	160780918	junct1792:r16:u12	16	+	160779881	160780918	0	2	37,33,	0,1004,
chr5	160780907	160797909	junct1793:r27:u25	27	+	160780907	160797909	0	2	46,42,	0,16960,
chr5	160797916	160844861	junct1794:r14:u13	14	+	160797916	160844861	0	2	43,45,	0,46900,
chr5	160844911	160863789	junct1795:r11:u6	11	+	160844911	160863789	0	2	32,42,	0,18836,
chr5	160863833	160890652	junct1796:r88:u13	88	+	160863833	160890652	0	2	44,30,	0,26789,
chr5	160890734	160908499	junct1797:r2:u2	2	+	160890734	160908499	0	2	33,33,	0,17732,
chr5	160947073	160947081	insert1798:r2:u2	2	+	160947073	160947081	0	1	8,	0,
chr5	161137773	161149081	junct1799:r8:u7	8	+	161137773	161149081	0	2	41,42,	0,11266,
chr5	161149067	161159925	junct1800:r11:u9	11	+	161149067	161159925	0	2	45,44,	0,10814,
chr5	161159893	161160628	junct1801:r17:u16	17	+	161159893	161160628	0	2	45,24,	0,711,
chr5	161160624	161161275	junct1802:r11:u9	11	+	161160624	161161275	0	2	44,40,	0,611,
chr5	161335464	161336899	junct1803:r5:u2	5	+	161335464	161336899	0	2	32,24,	0,1411,
chr5	161340059	161343112	junct1804:r7:u4	7	+	161340059	161343112	0	2	34,21,	0,3032,
chr5	162491146	162491149	insert1805:r17:u14	17	+	162491146	162491149	0	1	3,	0,
chr5	163393934	163393991	junct1806:r2:u2	2	+	163393934	163393991	0	2	22,31,	0,26,
chr5	165682473	165682525	junct1807:r4:u2	4	+	165682473	165682525	0	2	27,24,	0,28,
chr5	169703459	169703461	insert1808:r2:u2	2	+	169703459	169703461	0	1	2,	0,
chr5	170750195	170750769	junct1809:r2:u2	2	+	170750195	170750769	0	2	32,22,	0,552,
chr5	178743109	178746367	junct1810:r4:u2	4	+	178743109	178746367	0	2	29,46,	0,3212,
chr5	181047640	181047778	junct1811:r18:u2	18	+	181047640	181047778	0	2	29,21,	0,117,
chr5	182079723	182079774	junct1812:r4:u2	4	+	182079723	182079774	0	2	27,20,	0,31,
chr5	182081361	182082083	junct1813:r18:u14	18	+	182081361	182082083	0	2	42,26,	0,696,
chr5	182083218	182083358	junct1814:r2:u2	2	+	182083218	182083358	0	2	33,34,	0,106,
chr5	182190637	182191343	junct1815:r2:u2	2	+	182190637	182191343	0	2	29,31,	0,675,
chr5	183735676	183737686	junct1816:r4:u4	4	+	183735676	183737686	0	2	40,42,	0,1968,
chr6	515190	521384	junct1817:r2:u2	2	+	515190	521384	0	2	25,25,	0,6169,
chr6	5282872	5327468	junct1818:r72:u45	72	+	5282872	5327468	0	2	44,45,	0,44551,
chr6	8221159	8228267	junct1819:r9:u7	9	+	8221159	8228267	0	2	27,46,	0,7062,
chr6	8228386	8233406	junct1820:r16:u11	16	+	8228386	8233406	0	2	38,42,	0,4978,
chr6	10577862	10577870	insert1821:r2:u2	2	+	10577862	10577870	0	1	8,	0,
chr6	10877022	10879345	junct1822:r7:u5	7	+	10877022	10879345	0	2	42,24,	0,2299,
chr6	10884686	10885526	junct1823:r6:u5	6	+	10884686	10885526	0	2	38,35,	0,805,
chr6	10886908	10889531	junct1824:r2:u2	2	+	10886908	10889531	0	2	28,31,	0,2592,
chr6	10891120	10891347	junct1825:r5:u5	5	+	10891120	10891347	0	2	42,24,	0,203,
chr6	18598963	18604888	junct1826:r2:u2	2	+	18598963	18604888	0	2	34,22,	0,5903,
chr6	18605560	18607164	junct1827:r2:u2	2	+	18605560	18607164	0	2	32,24,	0,1580,
chr6	21998930	22000020	junct1828:r4:u3	4	+	21998930	22000020	0	2	34,16,	0,1074,
chr6	21999595	21999598	insert1829:r9:u7	9	+	21999595	21999598	0	1	3,	0,
chr6	21999744	21999822	junct1830:r17:u13	17	+	21999744	21999822	0	2	38,31,	0,47,
chr6	21999828	21999834	insert1831:r8:u5	8	+	21999828	21999834	0	1	6,	0,
chr6	21999817	21999984	junct1832:r36:u24	36	+	21999817	21999984	0	2	99,44,	0,123,
chr6	21999942	22000036	junct1833:r8:u8	8	+	21999942	22000036	0	2	41,45,	0,49,
chr6	22000022	22000024	insert1834:r4:u4	4	+	22000022	22000024	0	1	2,	0,
chr6	22000097	22000101	insert1835:r174:u50	174	+	22000097	22000101	0	1	4,	0,
chr6	22000097	22000168	junct1836:r48:u12	48	+	22000097	22000168	0	2	42,20,	0,51,
chr6	22000232	22000235	insert1837:r10:u10	10	+	22000232	22000235	0	1	3,	0,
chr6	22000225	22000300	junct1838:r4:u4	4	+	22000225	22000300	0	2	41,29,	0,46,
chr6	22000297	22000301	insert1839:r18:u2	18	+	22000297	22000301	0	1	4,	0,
chr6	22000347	22000349	insert1840:r8:u3	8	+	22000347	22000349	0	1	2,	0,
chr6	22000403	22000406	insert1841:r55:u27	55	+	22000403	22000406	0	1	3,	0,
chr6	22000608	22000612	insert1842:r2:u2	2	+	22000608	22000612	0	1	4,	0,
chr6	24587132	24598243	junct1843:r2:u2	2	+	24587132	24598243	0	2	33,20,	0,11091,
chr6	24890653	24895092	junct1844:r2:u2	2	+	24890653	24895092	0	2	29,44,	0,4395,
chr6	25178037	25178114	junct1845:r3:u3	3	+	25178037	25178114	0	2	43,28,	0,49,
chr6	25178310	25178373	junct1846:r2:u2	2	+	25178310	25178373	0	2	31,30,	0,33,
chr6	25178544	25178615	junct1847:r145:u58	145	+	25178544	25178615	0	2	44,26,	0,45,
chr6	25179088	25179093	insert1848:r3:u3	3	+	25179088	25179093	0	1	5,	0,
chr6	25179402	25179408	insert1849:r17:u9	17	+	25179402	25179408	0	1	6,	0,
chr6	25179457	25179459	insert1850:r7:u7	7	+	25179457	25179459	0	1	2,	0,
chr6	25179517	25179523	insert1851:r11:u7	11	+	25179517	25179523	0	1	6,	0,
chr6	25179698	25179700	insert1852:r2:u2	2	+	25179698	25179700	0	1	2,	0,
chr6	25179695	25179746	junct1853:r3:u2	3	+	25179695	25179746	0	2	23,26,	0,25,
chr6	25179770	25179772	insert1854:r21:u4	21	+	25179770	25179772	0	1	2,	0,
chr6	25179949	25180037	junct1855:r6:u4	6	+	25179949	25180037	0	2	32,25,	0,63,
chr6	25180024	25180080	junct1856:r2:u2	2	+	25180024	25180080	0	2	23,27,	0,29,
chr6	25180052	25180105	junct1857:r3:u3	3	+	25180052	25180105	0	2	29,23,	0,30,
chr6	25180110	25182739	junct1858:r3596:u67	3596	+	25180110	25182739	0	2	46,43,	0,2586,
chr6	25182787	25188313	junct1859:r52:u15	52	+	25182787	25188313	0	2	43,46,	0,5480,
chr6	25182786	25190134	junct1860:r325:u11	325	+	25182786	25190134	0	2	42,41,	0,7307,
chr6	25184492	25188313	junct1861:r101:u32	101	+	25184492	25188313	0	2	43,45,	0,3776,
chr6	25184504	25190130	junct1862:r10:u6	10	+	25184504	25190130	0	2	30,36,	0,5590,
chr6	25188327	25188332	insert1863:r4:u3	4	+	25188327	25188332	0	1	5,	0,
chr6	25188345	25190129	junct1864:r118012:u72	118012	+	25188345	25190129	0	2	45,33,	0,1751,
chr6	25190227	25192527	junct1865:r182:u28	182	+	25190227	25192527	0	2	45,42,	0,2258,
chr6	25192544	25192548	insert1866:r25:u15	25	+	25192544	25192548	0	1	4,	0,
chr6	25192667	25192669	insert1867:r89:u7	89	+	25192667	25192669	0	1	2,	0,
chr6	25192705	25192710	insert1868:r80:u2	80	+	25192705	25192710	0	1	5,	0,
chr6	25192753	25192755	insert1869:r6:u5	6	+	25192753	25192755	0	1	2,	0,
chr6	30995322	30995550	junct1870:r2:u2	2	+	30995322	30995550	0	2	30,45,	0,183,
chr6	31539638	31540128	junct1871:r2:u2	2	+	31539638	31540128	0	2	25,45,	0,445,
chr6	32187283	32187688	junct1872:r2:u2	2	+	32187283	32187688	0	2	20,33,	0,372,
chr6	32345903	32346149	junct1873:r46:u3	46	+	32345903	32346149	0	2	22,42,	0,204,
chr6	32404727	32405009	junct1874:r8:u6	8	+	32404727	32405009	0	2	32,44,	0,238,
chr6	32404967	32406870	junct1875:r9:u6	9	+	32404967	32406870	0	2	43,40,	0,1863,
chr6	32406988	32409142	junct1876:r16:u13	16	+	32406988	32409142	0	2	45,35,	0,2119,
chr6	33021805	33022581	junct1877:r2:u2	2	+	33021805	33022581	0	2	25,32,	0,744,
chr6	34004082	34004134	junct1878:r2:u2	2	+	34004082	34004134	0	2	30,21,	0,31,
chr6	34126013	34126201	junct1879:r2:u2	2	+	34126013	34126201	0	2	36,25,	0,163,
chr6	34415778	34418551	junct1880:r7:u6	7	+	34415778	34418551	0	2	44,43,	0,2730,
chr6	34418548	34419447	junct1881:r6:u4	6	+	34418548	34419447	0	2	31,37,	0,862,
chr6	34419441	34429659	junct1882:r15:u13	15	+	34419441	34429659	0	2	46,46,	0,10172,
chr6	42746996	42747168	junct1883:r2:u2	2	+	42746996	42747168	0	2	40,25,	0,147,
chr6	44094931	44095580	junct1884:r3:u3	3	+	44094931	44095580	0	2	41,45,	0,604,
chr6	53876392	53878283	junct1885:r2:u2	2	+	53876392	53878283	0	2	28,22,	0,1869,
chr6	57016999	57020411	junct1886:r155:u50	155	+	57016999	57020411	0	2	44,46,	0,3366,
chr6	57017016	57035908	junct1887:r26:u3	26	+	57017016	57035908	0	2	28,44,	0,18848,
chr6	57020434	57021880	junct1888:r111:u51	111	+	57020434	57021880	0	2	46,45,	0,1401,
chr6	57021869	57035911	junct1889:r105:u50	105	+	57021869	57035911	0	2	45,45,	0,13997,
chr6	57036018	57056134	junct1890:r119:u53	119	+	57036018	57056134	0	2	46,46,	0,20070,
chr6	57056199	57086784	junct1891:r20:u14	20	+	57056199	57086784	0	2	43,31,	0,30554,
chr6	57086903	57141499	junct1892:r61:u40	61	+	57086903	57141499	0	2	45,30,	0,54566,
chr6	57735093	57736028	junct1893:r5:u4	5	+	57735093	57736028	0	2	39,33,	0,902,
chr6	57736090	57738932	junct1894:r2:u2	2	+	57736090	57738932	0	2	30,23,	0,2819,
chr6	57802364	57803344	junct1895:r2:u2	2	+	57802364	57803344	0	2	30,29,	0,951,
chr6	71536163	71557330	junct1896:r3:u3	3	+	71536163	71557330	0	2	24,28,	0,21139,
chr6	71624157	71626169	junct1897:r2:u2	2	+	71624157	71626169	0	2	28,31,	0,1981,
chr6	74091707	74091711	insert1898:r4:u2	4	+	74091707	74091711	0	1	4,	0,
chr6	74335673	74335762	junct1899:r31:u23	31	+	74335673	74335762	0	2	45,43,	0,46,
chr6	74458911	74463947	junct1900:r2:u2	2	+	74458911	74463947	0	2	26,28,	0,5008,
chr6	76596297	76598068	junct1901:r2:u2	2	+	76596297	76598068	0	2	42,27,	0,1744,
chr6	79941109	79948220	junct1902:r3:u3	3	+	79941109	79948220	0	2	27,42,	0,7069,
chr6	79960181	79964034	junct1903:r3:u3	3	+	79960181	79964034	0	2	34,43,	0,3810,
chr6	79979832	79982692	junct1904:r5:u5	5	+	79979832	79982692	0	2	40,39,	0,2821,
chr6	79985389	79992371	junct1905:r6:u6	6	+	79985389	79992371	0	2	39,44,	0,6938,
chr6	79992468	79993186	junct1906:r2:u2	2	+	79992468	79993186	0	2	43,21,	0,697,
chr6	82848324	82848327	insert1907:r22:u19	22	+	82848324	82848327	0	1	3,	0,
chr6	85124144	85128557	junct1908:r2:u2	2	+	85124144	85128557	0	2	37,22,	0,4391,
chr6	86685718	86686954	junct1909:r3:u3	3	+	86685718	86686954	0	2	26,39,	0,1197,
chr6	86713547	86716611	junct1910:r5:u5	5	+	86713547	86716611	0	2	24,36,	0,3028,
chr6	88731655	88732173	junct1911:r30:u22	30	+	88731655	88732173	0	2	42,24,	0,494,
chr6	88732169	88734037	junct1912:r147:u62	147	+	88732169	88734037	0	2	45,36,	0,1832,
chr6	88734030	88735256	junct1913:r5:u5	5	+	88734030	88735256	0	2	45,20,	0,1206,
chr6	88734029	88735402	junct1914:r88:u42	88	+	88734029	88735402	0	2	46,42,	0,1331,
chr6	88735317	88735843	junct1915:r2:u2	2	+	88735317	88735843	0	2	38,23,	0,503,
chr6	88735419	88735845	junct1916:r1419:u19	1419	+	88735419	88735845	0	2	40,22,	0,404,
chr6	88813116	88813309	junct1917:r11:u7	11	+	88813116	88813309	0	2	46,34,	0,159,
chr6	88813320	88813966	junct1918:r42:u31	42	+	88813320	88813966	0	2	44,45,	0,601,
chr6	88825908	88827237	junct1919:r2:u2	2	+	88825908	88827237	0	2	28,31,	0,1298,
chr6	88876036	88881089	junct1920:r3:u3	3	+	88876036	88881089	0	2	42,24,	0,5029,
chr6	89856397	89856400	insert1921:r25:u18	25	+	89856397	89856400	0	1	3,	0,
chr6	90617876	90617951	junct1922:r2:u2	2	+	90617876	90617951	0	2	35,32,	0,43,
chr6	90618481	90618485	insert1923:r2:u2	2	+	90618481	90618485	0	1	4,	0,
chr6	98092868	98095175	junct1924:r3:u3	3	+	98092868	98095175	0	2	35,32,	0,2275,
chr6	101010497	101011686	junct1925:r3:u3	3	+	101010497	101011686	0	2	36,30,	0,1159,
chr6	103569416	103569420	insert1926:r4:u2	4	+	103569416	103569420	0	1	4,	0,
chr6	107040578	107040581	insert1927:r2:u2	2	+	107040578	107040581	0	1	3,	0,
chr6	107891275	107891277	insert1928:r2:u2	2	+	107891275	107891277	0	1	2,	0,
chr6	112096939	112103273	junct1929:r2:u2	2	+	112096939	112103273	0	2	31,28,	0,6306,
chr6	112103304	112105952	junct1930:r2:u2	2	+	112103304	112105952	0	2	27,37,	0,2611,
chr6	112762944	112775914	junct1931:r3:u2	3	+	112762944	112775914	0	2	27,45,	0,12925,
chr6	112780814	112781158	junct1932:r2:u2	2	+	112780814	112781158	0	2	22,32,	0,312,
chr6	112781192	112781326	junct1933:r2:u2	2	+	112781192	112781326	0	2	27,24,	0,110,
chr6	112781427	112781898	junct1934:r10:u8	10	+	112781427	112781898	0	2	31,32,	0,439,
chr6	115787187	115787191	insert1935:r7:u4	7	+	115787187	115787191	0	1	4,	0,
chr6	115787215	115787274	junct1936:r3:u3	3	+	115787215	115787274	0	2	22,31,	0,28,
chr6	115788219	115788221	insert1937:r2:u2	2	+	115788219	115788221	0	1	2,	0,
chr6	115788305	115788307	insert1938:r2:u2	2	+	115788305	115788307	0	1	2,	0,
chr6	115788358	115788360	insert1939:r11:u8	11	+	115788358	115788360	0	1	2,	0,
chr6	115788363	115788418	junct1940:r3:u3	3	+	115788363	115788418	0	2	24,21,	0,34,
chr6	115788474	115788476	insert1941:r2:u2	2	+	115788474	115788476	0	1	2,	0,
chr6	115788729	115788796	junct1942:r298:u54	298	+	115788729	115788796	0	2	42,24,	0,43,
chr6	115867156	115867851	junct1943:r4:u4	4	+	115867156	115867851	0	2	33,43,	0,652,
chr6	115869567	115870418	junct1944:r6:u6	6	+	115869567	115870418	0	2	42,35,	0,816,
chr6	121202496	121203636	junct1945:r7:u2	7	+	121202496	121203636	0	2	22,29,	0,1111,
chr6	124888792	124889464	junct1946:r2:u2	2	+	124888792	124889464	0	2	29,24,	0,648,
chr6	129499334	129499828	junct1947:r5:u2	5	+	129499334	129499828	0	2	40,20,	0,474,
chr6	133874997	133876694	junct1948:r2:u2	2	+	133874997	133876694	0	2	32,46,	0,1651,
chr6	138189457	138286134	junct1949:r2:u2	2	+	138189457	138286134	0	2	24,41,	0,96636,
chr6	145841338	145847601	junct1950:r3:u3	3	+	145841338	145847601	0	2	31,35,	0,6228,
chr6	145938658	145938827	junct1951:r3:u3	3	+	145938658	145938827	0	2	27,37,	0,132,
chr6	146349793	146349795	insert1952:r78:u17	78	+	146349793	146349795	0	1	2,	0,
chr6	152414991	152418661	junct1953:r5:u2	5	+	152414991	152418661	0	2	20,33,	0,3637,
chr6	154110928	154113002	junct1954:r2:u2	2	+	154110928	154113002	0	2	41,28,	0,2046,
chr6	154115429	154115480	junct1955:r2:u2	2	+	154115429	154115480	0	2	27,23,	0,28,
chr6	154958700	154962332	junct1956:r2:u2	2	+	154958700	154962332	0	2	26,34,	0,3598,
chr6	155036874	155037432	junct1957:r2:u2	2	+	155036874	155037432	0	2	36,22,	0,536,
chr6	155044788	155050937	junct1958:r2:u2	2	+	155044788	155050937	0	2	28,27,	0,6122,
chr6	160104452	160104454	insert1959:r7:u2	7	+	160104452	160104454	0	1	2,	0,
chr6	160105965	160105967	insert1960:r2:u2	2	+	160105965	160105967	0	1	2,	0,
chr6	160106094	160106100	insert1961:r7:u6	7	+	160106094	160106100	0	1	6,	0,
chr6	162690950	162691013	junct1962:r99:u6	99	+	162690950	162691013	0	2	36,24,	0,39,
chr6	162690997	162691064	junct1963:r4:u2	4	+	162690997	162691064	0	2	37,28,	0,39,
chr6	162691085	162691088	insert1964:r8:u7	8	+	162691085	162691088	0	1	3,	0,
chr6	162704200	162705574	junct1965:r2:u2	2	+	162704200	162705574	0	2	25,26,	0,1348,
chr6	162712642	162713532	junct1966:r3:u3	3	+	162712642	162713532	0	2	31,23,	0,867,
chr6	164124886	164127529	junct1967:r2:u2	2	+	164124886	164127529	0	2	23,28,	0,2615,
chr6	166598947	166601232	junct1968:r2:u2	2	+	166598947	166601232	0	2	31,33,	0,2252,
chr6	169486893	169487500	junct1969:r9:u7	9	+	169486893	169487500	0	2	42,42,	0,565,
chr6	169613348	169621236	junct1970:r2:u2	2	+	169613348	169621236	0	2	23,41,	0,7847,
chr6	171792381	171792851	junct1971:r3:u3	3	+	171792381	171792851	0	2	20,46,	0,424,
chr6	171974340	171978458	junct1972:r4:u3	4	+	171974340	171978458	0	2	28,23,	0,4095,
chr6	173791164	173793049	junct1973:r2:u2	2	+	173791164	173793049	0	2	27,33,	0,1852,
chr6	173827229	173827967	junct1974:r2:u2	2	+	173827229	173827967	0	2	30,32,	0,706,
chr7	2300945	2301830	junct1975:r4:u3	4	+	2300945	2301830	0	2	26,37,	0,848,
chr7	5969569	5970377	junct1976:r2:u2	2	+	5969569	5970377	0	2	34,24,	0,784,
chr7	8074014	8084726	junct1977:r4:u4	4	+	8074014	8084726	0	2	23,45,	0,10667,
chr7	8099000	8100242	junct1978:r2:u2	2	+	8099000	8100242	0	2	42,22,	0,1220,
chr7	16838020	16841842	junct1979:r2:u2	2	+	16838020	16841842	0	2	30,44,	0,3778,
chr7	17988151	17993057	junct1980:r8:u2	8	+	17988151	17993057	0	2	36,30,	0,4876,
chr7	21799972	21799975	insert1981:r2:u2	2	+	21799972	21799975	0	1	3,	0,
chr7	23155302	23155304	insert1982:r2:u2	2	+	23155302	23155304	0	1	2,	0,
chr7	23494983	23495678	junct1983:r3:u2	3	+	23494983	23495678	0	2	30,37,	0,658,
chr7	23800790	23800792	insert1984:r2:u2	2	+	23800790	23800792	0	1	2,	0,
chr7	23800851	23800857	insert1985:r14:u6	14	+	23800851	23800857	0	1	6,	0,
chr7	23801168	23801171	insert1986:r3:u3	3	+	23801168	23801171	0	1	3,	0,
chr7	23801209	23801465	junct1987:r8:u8	8	+	23801209	23801465	0	2	44,40,	0,216,
chr7	26524650	26524911	junct1988:r4:u4	4	+	26524650	26524911	0	2	33,31,	0,230,
chr7	28167532	28179030	junct1989:r6:u6	6	+	28167532	28179030	0	2	45,44,	0,11454,
chr7	28179030	28179913	junct1990:r7:u7	7	+	28179030	28179913	0	2	38,37,	0,846,
chr7	30534101	30534168	junct1991:r3:u3	3	+	30534101	30534168	0	2	40,20,	0,47,
chr7	33291053	33293933	junct1992:r2:u2	2	+	33291053	33293933	0	2	20,39,	0,2841,
chr7	33480279	33481051	junct1993:r7:u7	7	+	33480279	33481051	0	2	34,30,	0,742,
chr7	37363572	37456390	junct1994:r2:u2	2	+	37363572	37456390	0	2	41,20,	0,92798,
chr7	40247392	40247394	insert1995:r18:u15	18	+	40247392	40247394	0	1	2,	0,
chr7	41289869	41291649	junct1996:r13:u2	13	+	41289869	41291649	0	2	25,24,	0,1756,
chr7	45627933	45628000	junct1997:r2:u2	2	+	45627933	45628000	0	2	34,28,	0,39,
chr7	45628004	45628007	insert1998:r2:u2	2	+	45628004	45628007	0	1	3,	0,
chr7	45864097	45864488	junct1999:r2:u2	2	+	45864097	45864488	0	2	29,30,	0,361,
[truncated: 653,725 more rows]
